# Supplementary material for: ﻿Review of the genus Paradelius De Saeger, 1942 of East Asia (Hymenoptera, Braconidae, Cheloninae, Adeliini) with the description of a new species from South Korea
Source: Zookeys. 2024 Jun 7;1204:261–99. doi: 10.3897/zookeys.1204.123909 (PMC11179094; doi:10.3897/zookeys.1204.123909)
Supplement: XML Treatment for Paradelius [file zookeys.1204.123909-treatment1.xml]

<!DOCTYPE tp:taxon-treatment
  PUBLIC "-//TaxonX//DTD Taxonomic Treatment Publishing DTD v0 20100105//EN" "tax-treatment-NSO.dtd">
<tp:taxon-treatment xmlns:tp="http://www.plazi.org/taxpub"><tp:treatment-meta><kwd-group><label>Taxon classification</label><kwd>
                <named-content content-type="kingdom">Animalia</named-content>
              </kwd><kwd>
                <named-content content-type="order">Hymenoptera</named-content>
              </kwd><kwd>
                <named-content content-type="family">Braconidae</named-content>
              </kwd></kwd-group><mixed-citation publication-type="journal"><person-group><name><surname>Belokobylskij</surname><given-names>Sergey A.</given-names></name><name><surname>Ku</surname><given-names>Deokseo</given-names></name><name><surname>Chen</surname><given-names>Xue-xin</given-names></name></person-group><article-title>﻿Review of the genus <italic><tp:taxon-name><tp:taxon-name-part taxon-name-part-type="genus" reg="Paradelius">Paradelius</tp:taxon-name-part></tp:taxon-name></italic> De Saeger, 1942 of East Asia (<tp:taxon-name><tp:taxon-name-part taxon-name-part-type="order">Hymenoptera</tp:taxon-name-part></tp:taxon-name>, <tp:taxon-name><tp:taxon-name-part taxon-name-part-type="family">Braconidae</tp:taxon-name-part></tp:taxon-name>, <tp:taxon-name><tp:taxon-name-part taxon-name-part-type="subfamily">Cheloninae</tp:taxon-name-part></tp:taxon-name>, <tp:taxon-name><tp:taxon-name-part taxon-name-part-type="tribe">Adeliini</tp:taxon-name-part></tp:taxon-name>) with the description of a new species from South Korea</article-title><source>Zookeys</source><day>07</day><month>06</month><year>2024</year><volume>1204</volume><fpage>261</fpage><lpage>299</lpage><pub-id pub-id-type="doi">10.3897/zookeys.1204.123909</pub-id></mixed-citation></tp:treatment-meta><tp:nomenclature><label>﻿Genus</label><tp:taxon-name>
              <object-id xmlns:xlink="http://www.w3.org/1999/xlink" content-type="arpha" xlink:type="simple">536BD4F6-E026-5ECD-9008-0B5FCB0FBF78</object-id>
              <tp:taxon-name-part taxon-name-part-type="genus" reg="Paradelius">Paradelius</tp:taxon-name-part>
            </tp:taxon-name><tp:taxon-authority>De Saeger, 1942</tp:taxon-authority><tp:nomenclature-citation-list><tp:nomenclature-citation><tp:taxon-name>
                  <tp:taxon-name-part taxon-name-part-type="genus" reg="Paradelius">Paradelius</tp:taxon-name-part>
                </tp:taxon-name><comment>De Saeger, 1942: 313; <xref ref-type="bibr" rid="B1">Belokobylskij 1988</xref>: 148; <xref ref-type="bibr" rid="B18">Whitfield 1988</xref>: 313; <xref ref-type="bibr" rid="B8">He et al. 2000</xref>: 682; <xref ref-type="bibr" rid="B21">Yu et al. 2016</xref>; <xref ref-type="bibr" rid="B15">Shimbori et al. 2019</xref>: 190.</comment></tp:nomenclature-citation><tp:nomenclature-citation><tp:taxon-name>
                  <tp:taxon-name-part taxon-name-part-type="genus" reg="Sculptomyriola">Sculptomyriola</tp:taxon-name-part>
                </tp:taxon-name><comment>Belokobylskij, 1988: 145 (type species: <tp:taxon-name><tp:taxon-name-part taxon-name-part-type="genus" reg="Sculptomyriola">S.</tp:taxon-name-part><tp:taxon-name-part taxon-name-part-type="species" reg="extremiorientalis">extremiorientalis</tp:taxon-name-part></tp:taxon-name> Belokobylskij, 1988) (syn. nov.); <xref ref-type="bibr" rid="B8">He et al. 2000</xref>: 681; <xref ref-type="bibr" rid="B21">Yu et al. 2016</xref>; <xref ref-type="bibr" rid="B15">Shimbori et al. 2019</xref>: 154.</comment></tp:nomenclature-citation><tp:nomenclature-citation><tp:taxon-name>
                  <tp:taxon-name-part taxon-name-part-type="genus" reg="Sinadelius">Sinadelius</tp:taxon-name-part>
                </tp:taxon-name><comment>He &amp; Chen in <xref ref-type="bibr" rid="B8">He et al. 2000</xref>: 681 (type species: <tp:taxon-name><tp:taxon-name-part taxon-name-part-type="genus" reg="Sinadelius">S.</tp:taxon-name-part><tp:taxon-name-part taxon-name-part-type="species" reg="guangxiensis">guangxiensis</tp:taxon-name-part></tp:taxon-name> He &amp; Chen, 2000) (syn. nov.); <xref ref-type="bibr" rid="B21">Yu et al. 2016</xref>; <xref ref-type="bibr" rid="B15">Shimbori et al. 2019</xref>: 154.</comment></tp:nomenclature-citation></tp:nomenclature-citation-list></tp:nomenclature><tp:treatment-sec sec-type="type species" id="SECID0EGPAE"><title>Type species.</title><p><italic><tp:taxon-name><tp:taxon-name-part taxon-name-part-type="genus" reg="Paradelius">Paradelius</tp:taxon-name-part><tp:taxon-name-part taxon-name-part-type="species" reg="ghesquierei">ghesquierei</tp:taxon-name-part></tp:taxon-name></italic> De Saeger, 1942, for primary designation and monotypy.</p></tp:treatment-sec><tp:treatment-sec sec-type="notes" id="SECID0EBQAE"><title>Notes.</title><p>A careful restudy of the type species of the genus <italic><tp:taxon-name><tp:taxon-name-part taxon-name-part-type="genus" reg="Paradelius">Paradelius</tp:taxon-name-part></tp:taxon-name></italic> De Saeger, with the redescribed <italic><tp:taxon-name><tp:taxon-name-part taxon-name-part-type="genus" reg="Paradelius">P.</tp:taxon-name-part><tp:taxon-name-part taxon-name-part-type="species" reg="ghesquierei">ghesquierei</tp:taxon-name-part></tp:taxon-name></italic> De Saeger, as well as the descriptions of all known taxa of this and related genera (<xref ref-type="bibr" rid="B1">Belokobylskij 1988</xref>; <xref ref-type="bibr" rid="B18">Whitfield 1988</xref>; <xref ref-type="bibr" rid="B8">He et al. 2000</xref>; <xref ref-type="bibr" rid="B15">Shimbori et al. 2019</xref>) and available material for most Asian <italic><tp:taxon-name><tp:taxon-name-part taxon-name-part-type="genus" reg="Paradelius">Paradelius</tp:taxon-name-part></tp:taxon-name></italic> species have shown that the characters suggested for the separation of <italic><tp:taxon-name><tp:taxon-name-part taxon-name-part-type="genus" reg="Sculptomyriola">Sculptomyriola</tp:taxon-name-part></tp:taxon-name></italic> from <italic><tp:taxon-name><tp:taxon-name-part taxon-name-part-type="genus" reg="Paradelius">Paradelius</tp:taxon-name-part></tp:taxon-name></italic> (mainly fore wing venation, sculpture of metasoma, and condition of prepectal carina) are distinctly variable, not taxonomically stable and as result, not available for use as generic features. The infrageneric variation of the adeliine fore wing venation was already noted in the genus <italic><tp:taxon-name><tp:taxon-name-part taxon-name-part-type="genus" reg="Adelius">Adelius</tp:taxon-name-part></tp:taxon-name></italic> Haliday on the examples of the species originally described in the synonymised genus <italic><tp:taxon-name><tp:taxon-name-part taxon-name-part-type="genus" reg="Myriola">Myriola</tp:taxon-name-part></tp:taxon-name></italic> Shestakov, 1932 (<xref ref-type="bibr" rid="B12">Muesebeck and Walkley 1951</xref>; <xref ref-type="bibr" rid="B21">Yu et al. 2016</xref>). Additionally, only laterally developed prepectal carina (which is reduced below) in the type species of <italic><tp:taxon-name><tp:taxon-name-part taxon-name-part-type="genus" reg="Paradelius">Paradelius</tp:taxon-name-part></tp:taxon-name></italic> De Saeger, <italic><tp:taxon-name><tp:taxon-name-part taxon-name-part-type="genus" reg="Paradelius">P.</tp:taxon-name-part><tp:taxon-name-part taxon-name-part-type="species" reg="ghesquierei">ghesquierei</tp:taxon-name-part></tp:taxon-name></italic> De Saeger, as well as in <italic><tp:taxon-name><tp:taxon-name-part taxon-name-part-type="genus" reg="Paradelius">P.</tp:taxon-name-part><tp:taxon-name-part taxon-name-part-type="species" reg="chinensis">chinensis</tp:taxon-name-part></tp:taxon-name></italic> He &amp; Chen, 2000, are variable, weakly visible (often because of distinct sculpture surrounding this carina) or reduced in other species former belonged to <italic><tp:taxon-name><tp:taxon-name-part taxon-name-part-type="genus" reg="Sculptomyriola">Sculptomyriola</tp:taxon-name-part></tp:taxon-name></italic>. As a result of this study, <italic><tp:taxon-name><tp:taxon-name-part taxon-name-part-type="genus" reg="Sculptomyriola">Sculptomyriola</tp:taxon-name-part></tp:taxon-name></italic> Belokobylskij, 1988 is synonymised under <italic><tp:taxon-name><tp:taxon-name-part taxon-name-part-type="genus" reg="Paradelius">Paradelius</tp:taxon-name-part></tp:taxon-name></italic> De Saeger, 1942 (syn. nov.), but we keep this name as a subgeneric subdivision including the larger part of previously described species of <italic><tp:taxon-name><tp:taxon-name-part taxon-name-part-type="genus" reg="Paradelius">Paradelius</tp:taxon-name-part></tp:taxon-name></italic>.</p><p>
              The different levels of sculpture covering the first three metasomal tergites found in the <italic><tp:taxon-name><tp:taxon-name-part taxon-name-part-type="genus" reg="Paradelius">Paradelius</tp:taxon-name-part></tp:taxon-name></italic> and <italic><tp:taxon-name><tp:taxon-name-part taxon-name-part-type="genus" reg="Sinadelius">Sinadelius</tp:taxon-name-part></tp:taxon-name></italic> species studied (and even in some <italic><tp:taxon-name><tp:taxon-name-part taxon-name-part-type="genus" reg="Adelius">Adelius</tp:taxon-name-part></tp:taxon-name></italic>) as well as its variation in the sculpture distribution surface, also allow the name <italic><tp:taxon-name><tp:taxon-name-part taxon-name-part-type="genus" reg="Sinadelius">Sinadelius</tp:taxon-name-part></tp:taxon-name></italic> He &amp; Chen, 2000 to be synonymised with <italic><tp:taxon-name><tp:taxon-name-part taxon-name-part-type="genus" reg="Paradelius">Paradelius</tp:taxon-name-part></tp:taxon-name></italic> De Saeger, 1942 (syn. nov.). However, this name with three known eastern Asian species should be kept as a subgeneric subdivision of <italic><tp:taxon-name><tp:taxon-name-part taxon-name-part-type="genus" reg="Paradelius">Paradelius</tp:taxon-name-part></tp:taxon-name></italic> because the members of <italic><tp:taxon-name><tp:taxon-name-part taxon-name-part-type="genus" reg="Sinadelius">Sinadelius</tp:taxon-name-part></tp:taxon-name></italic> have kept sculpture basically only on the whole first and basal part of second tergites (by the way, the second tergite is incompletely sculptured also in the type of the genus, <italic><tp:taxon-name><tp:taxon-name-part taxon-name-part-type="genus" reg="Paradelius">P.</tp:taxon-name-part><tp:taxon-name-part taxon-name-part-type="species" reg="ghesquierei">ghesquierei</tp:taxon-name-part></tp:taxon-name></italic> De Saeger), and with only weakly designated second suture.</p></tp:treatment-sec><tp:treatment-sec sec-type="redescription" id="SECID0E6YAE"><title>Redescription of the genus.</title><p>Head transverse (dorsal view). Occipital carina distinct and complete, joined below with hypostomal carina. Vertex densely reticulate-punctate, sometimes additionally with irregular transverse striae. Ocelli relatively small, arranged in triangle with base 1.1–1.3× its sides. Eye large, covered by dense and long or short setae. Frons weakly concave, sometimes with medial longitudinal carina. Clypeal suture deep and complete. Clypeus weakly or distinctly convex in lower margin. Malar suture distinct and complete. Antenna relatively short, thickened, setiform or filiform. Scape long and wide, 2.0–2.5× longer than maximum width; pedi­cel short. Flagellar segments in apical quarter of antenna longitudinal or subsquare to transverse. Mesosoma relatively short and high. Mesoscutum densely and distinctly punctate, high and curvedly elevated above pronotum. Notauli absent. Prescutellar depression short or very short and distinctly crenulate. Prepectal carina variable, present laterally at least weakly or completely absent, always absent ventrally. Precoxal sulcus distinct, narrow or wide, long, distinctly sinuate, entirely crenulate or rugulose. Mesopleuron mainly smooth. Propodeum usually with areas delineated by distinct carinae, partly or widely smooth or entirely rugose. Fore wing with large pterostigma. Radial vein (r + 3-SR) with one (r) or two (r + 3-SR) abscissae, with its distal 0.5–0.7 transparent; vein arising from pterostigma separately from first radiomedial vein (2-SR) or joined and from one point of pterostigma, sometimes first radiomedial vein (2-SR) arising from short first abscissa of radial vein (r) closely to pterostigma. Discoidal (discal) cell large, anteriorly usually sessile on parastigma, but sometimes shortly petiolate near parastigma. Recurrent vein (m-cu) usually postfurcal to first radiomedial vein (2-SR), only rarely subinterstitial or very weakly antefurcal. Mediocubital vein (M+CU1) distinctly curved towards longitudinal anal vein (1-1A). Brachial (subdiscal) cell widely open distally; most part of second abscissa of longitudinal anal (2-1A) and brachial (CU1b) veins absent. In hind wing, radial (marginal) cell without additional transverse vein (r). First abscissa of mediocubital vein (M+CU) distinctly longer that its second abscissa (1-M). Nervellus (cu-a) desclerotised and transparent. Hind coxa enlarged; hind femur wide. Hind tibia clavate, distinctly or strongly widened distally; long inner tibial spur not shorter than half of basitarsus. First and second segments of hind tarsus sometimes with distinct transparent keels below. Claw small and distinctly or weakly curved. Metasoma at least weakly depressed dorsoventrally, with immovably fused from first to third tergites, not formed complete coarse carapace and its posterior metasomal tergites usually distinctly protruding behind third tergite. First tergite without or with small dorsope, without dorsal carinae. Both sutures (between first and second, second and third tergites) present, rather deep or shallow, relatively narrow and densely sculptured. First and second tergites entirely or also third tergite at least in basal third or half densely striate-rugulose. Ovipositor short.</p></tp:treatment-sec><tp:treatment-sec sec-type="Composition" id="SECID0EEZAE"><title>Composition.</title><p><tp:taxon-name><tp:taxon-name-part taxon-name-part-type="genus" reg="Paradelius">Paradelius</tp:taxon-name-part> (<tp:taxon-name-part taxon-name-part-type="subgenus" reg="Paradelius">Paradelius</tp:taxon-name-part>) <tp:taxon-name-part taxon-name-part-type="species" reg="chinensis">chinensis</tp:taxon-name-part></tp:taxon-name> He &amp; Chen, 2000, <tp:taxon-name><tp:taxon-name-part taxon-name-part-type="genus" reg="Paradelius">P.</tp:taxon-name-part> (<tp:taxon-name-part taxon-name-part-type="subgenus" reg="Paradelius">P.</tp:taxon-name-part>) <tp:taxon-name-part taxon-name-part-type="species" reg="ghesquierei">ghesquierei</tp:taxon-name-part></tp:taxon-name> De Saeger, 1942; <tp:taxon-name><tp:taxon-name-part taxon-name-part-type="genus" reg="Paradelius">P.</tp:taxon-name-part> (<tp:taxon-name-part taxon-name-part-type="subgenus" reg="Sculptomyriola">Sculptomyriola</tp:taxon-name-part>) <tp:taxon-name-part taxon-name-part-type="species" reg="extremiorientalis">extremiorientalis</tp:taxon-name-part></tp:taxon-name> (Belokobylskij, 1988), comb. nov., <tp:taxon-name><tp:taxon-name-part taxon-name-part-type="genus" reg="Paradelius">P.</tp:taxon-name-part> (<tp:taxon-name-part taxon-name-part-type="subgenus" reg="Sculptomyriola">Sc.</tp:taxon-name-part>) <tp:taxon-name-part taxon-name-part-type="species" reg="ghilarovi">ghilarovi</tp:taxon-name-part></tp:taxon-name> (Belokobylskij, 1988), comb. nov., <tp:taxon-name><tp:taxon-name-part taxon-name-part-type="genus" reg="Paradelius">P.</tp:taxon-name-part> (<tp:taxon-name-part taxon-name-part-type="subgenus" reg="Sculptomyriola">Sc.</tp:taxon-name-part>) <tp:taxon-name-part taxon-name-part-type="species" reg="koreanus">koreanus</tp:taxon-name-part></tp:taxon-name> Belokobylskij &amp; Ku, sp. nov., <tp:taxon-name><tp:taxon-name-part taxon-name-part-type="genus" reg="Paradelius">P.</tp:taxon-name-part> (<tp:taxon-name-part taxon-name-part-type="subgenus" reg="Sculptomyriola">Sc.</tp:taxon-name-part>) <tp:taxon-name-part taxon-name-part-type="species" reg="neotropicalis">neotropicalis</tp:taxon-name-part></tp:taxon-name> Shimbori &amp; Shaw, 2019, <tp:taxon-name><tp:taxon-name-part taxon-name-part-type="genus" reg="Paradelius">P.</tp:taxon-name-part> (<tp:taxon-name-part taxon-name-part-type="subgenus" reg="Sculptomyriola">Sc.</tp:taxon-name-part>) <tp:taxon-name-part taxon-name-part-type="species" reg="nigrus">nigrus</tp:taxon-name-part></tp:taxon-name> Whitfield, 1988, <tp:taxon-name><tp:taxon-name-part taxon-name-part-type="genus" reg="Paradelius">P.</tp:taxon-name-part> (<tp:taxon-name-part taxon-name-part-type="subgenus" reg="Sculptomyriola">Sc.</tp:taxon-name-part>) <tp:taxon-name-part taxon-name-part-type="species" reg="rubrus">rubrus</tp:taxon-name-part></tp:taxon-name> Whitfield, 1988, <tp:taxon-name><tp:taxon-name-part taxon-name-part-type="genus" reg="Paradelius">P.</tp:taxon-name-part> (<tp:taxon-name-part taxon-name-part-type="subgenus" reg="Sculptomyriola">Sc.</tp:taxon-name-part>) <tp:taxon-name-part taxon-name-part-type="species" reg="sinevi">sinevi</tp:taxon-name-part></tp:taxon-name> (Belokobylskij, 1998), comb. nov.; <tp:taxon-name><tp:taxon-name-part taxon-name-part-type="genus" reg="Paradelius">P.</tp:taxon-name-part> (<tp:taxon-name-part taxon-name-part-type="subgenus" reg="Sinadelius">Sinadelius</tp:taxon-name-part>) <tp:taxon-name-part taxon-name-part-type="species" reg="guangxiensis">guangxiensis</tp:taxon-name-part></tp:taxon-name> (He &amp; Chen, 2000), comb. nov., <tp:taxon-name><tp:taxon-name-part taxon-name-part-type="genus" reg="Paradelius">P.</tp:taxon-name-part> (<tp:taxon-name-part taxon-name-part-type="subgenus" reg="Sinadelius">S.</tp:taxon-name-part>) <tp:taxon-name-part taxon-name-part-type="species" reg="nigricans">nigricans</tp:taxon-name-part></tp:taxon-name> (He &amp; Chen, 2000), comb. nov., <tp:taxon-name><tp:taxon-name-part taxon-name-part-type="genus" reg="Paradelius">P.</tp:taxon-name-part> (<tp:taxon-name-part taxon-name-part-type="subgenus" reg="Sinadelius">S.</tp:taxon-name-part>) <tp:taxon-name-part taxon-name-part-type="species" reg="ussuriensis">ussuriensis</tp:taxon-name-part></tp:taxon-name> Belokobylskij, 1988.</p></tp:treatment-sec><tp:treatment-sec sec-type="host" id="SECID0ES5AE"><title>Hosts.</title><p>Solitary koinobiont endoparasitoids of leaf-mining moths, <italic><tp:taxon-name><tp:taxon-name-part taxon-name-part-type="genus" reg="Stigmella">Stigmella</tp:taxon-name-part></tp:taxon-name></italic> sp. and <italic><tp:taxon-name><tp:taxon-name-part taxon-name-part-type="genus" reg="Stigmella">Stigmella</tp:taxon-name-part><tp:taxon-name-part taxon-name-part-type="species" reg="variella">variella</tp:taxon-name-part></tp:taxon-name></italic> (Braun, 1910) (<tp:taxon-name><tp:taxon-name-part taxon-name-part-type="family">Nepticulidae</tp:taxon-name-part></tp:taxon-name>), as well as <italic><tp:taxon-name><tp:taxon-name-part taxon-name-part-type="genus" reg="Enarmonia">Enarmonia</tp:taxon-name-part></tp:taxon-name></italic> sp. (<tp:taxon-name><tp:taxon-name-part taxon-name-part-type="family">Tortricidae</tp:taxon-name-part></tp:taxon-name>) (<tp:taxon-name><tp:taxon-name-part taxon-name-part-type="order">Lepidoptera</tp:taxon-name-part></tp:taxon-name>) (<xref ref-type="bibr" rid="B21">Yu et al. 2016</xref>; <xref ref-type="bibr" rid="B15">Shimbori et al. 2019</xref>).</p><p>A host record for <italic><tp:taxon-name><tp:taxon-name-part taxon-name-part-type="genus" reg="Paradelius">P.</tp:taxon-name-part><tp:taxon-name-part taxon-name-part-type="species" reg="ghesquierei">ghesquierei</tp:taxon-name-part></tp:taxon-name></italic>, <italic><tp:taxon-name><tp:taxon-name-part taxon-name-part-type="genus" reg="Enarmonia">Enarmonia</tp:taxon-name-part></tp:taxon-name></italic> sp. (<tp:taxon-name><tp:taxon-name-part taxon-name-part-type="family">Tortricidae</tp:taxon-name-part></tp:taxon-name>) (<xref ref-type="bibr" rid="B6">De Saeger 1942</xref>), has not been confirmed later and might be erroneous (<xref ref-type="bibr" rid="B15">Shimbori et al. 2019</xref>).</p></tp:treatment-sec><tp:treatment-sec sec-type="distribution" id="SECID0EKBAG"><title>Distribution.</title><p>East Palaearctic (Russia: Far East; China: Liaoning; Korean Peninsula), Oriental (China: Zhejiang, Guangxi); Afrotropics (D.R. Congo); Nearctic (USA); Neotropics (Costa Rica).</p></tp:treatment-sec><ref-list><ref id="B1"><mixed-citation xmlns:xlink="http://www.w3.org/1999/xlink" xlink:type="simple"><person-group><name name-style="western"><surname>Belokobylskij</surname><given-names>SA</given-names></name></person-group> (<year>1988</year>) <article-title>Subfamily <tp:taxon-name><tp:taxon-name-part taxon-name-part-type="subfamily">Adeliinae</tp:taxon-name-part></tp:taxon-name> (<tp:taxon-name><tp:taxon-name-part taxon-name-part-type="order">Hymenoptera</tp:taxon-name-part></tp:taxon-name>, <tp:taxon-name><tp:taxon-name-part taxon-name-part-type="family">Braconidae</tp:taxon-name-part></tp:taxon-name>) in the Far East of the USSR.</article-title><source>Proceeding of the All-Union Entomological Society</source><volume>70</volume>: <fpage>144</fpage>–<lpage>152</lpage>. [In Russian]</mixed-citation></ref><ref id="B18"><mixed-citation xmlns:xlink="http://www.w3.org/1999/xlink" xlink:type="simple"><person-group><name name-style="western"><surname>Whitfield</surname><given-names>JB</given-names></name></person-group> (<year>1988</year>) <article-title>Two new species of <italic><tp:taxon-name><tp:taxon-name-part taxon-name-part-type="genus">Paradelius</tp:taxon-name-part></tp:taxon-name></italic> (<tp:taxon-name><tp:taxon-name-part taxon-name-part-type="order">Hymenoptera</tp:taxon-name-part></tp:taxon-name>: <tp:taxon-name><tp:taxon-name-part taxon-name-part-type="family">Braconidae</tp:taxon-name-part></tp:taxon-name>) for North America with biological notes.</article-title><source>The Pan-Pacific Entomologist</source><volume>64</volume>(<issue>4</issue>): <fpage>313</fpage>–<lpage>319</lpage>.</mixed-citation></ref><ref id="B8"><mixed-citation xmlns:xlink="http://www.w3.org/1999/xlink" xlink:type="simple"><person-group><name name-style="western"><surname>He</surname><given-names>JH</given-names></name><name name-style="western"><surname>Chen</surname><given-names>XX</given-names></name><name name-style="western"><surname>Ma</surname><given-names>Y</given-names></name></person-group> (<year>2000</year>) <source><tp:taxon-name><tp:taxon-name-part taxon-name-part-type="order">Hymenoptera</tp:taxon-name-part></tp:taxon-name>, <tp:taxon-name><tp:taxon-name-part taxon-name-part-type="family">Braconidae</tp:taxon-name-part></tp:taxon-name>. Fauna Sinica. <tp:taxon-name><tp:taxon-name-part taxon-name-part-type="class">Insecta</tp:taxon-name-part></tp:taxon-name>, Vol. 18.</source><publisher-name>Science Press</publisher-name>, <publisher-loc>Beijing</publisher-loc>, <size units="page">757 pp</size>.</mixed-citation></ref><ref id="B21"><mixed-citation xmlns:xlink="http://www.w3.org/1999/xlink" xlink:type="simple"><person-group><name name-style="western"><surname>Yu</surname><given-names>DS</given-names></name><name name-style="western"><surname>van Achterberg</surname><given-names>C</given-names></name><name name-style="western"><surname>Horstmann</surname><given-names>K</given-names></name></person-group> (<year>2016</year>) Taxapad 2016. <tp:taxon-name><tp:taxon-name-part taxon-name-part-type="superfamily">Ichneumonoidea</tp:taxon-name-part></tp:taxon-name> 2015. Nepean, Ottawa, Ontario. [Database on flash-drive]</mixed-citation></ref><ref id="B15"><mixed-citation xmlns:xlink="http://www.w3.org/1999/xlink" xlink:type="simple"><person-group><name name-style="western"><surname>Shimbori</surname><given-names>EM</given-names></name><name name-style="western"><surname>Bortoni</surname><given-names>MA</given-names></name><name name-style="western"><surname>Shaw</surname><given-names>SR</given-names></name><name name-style="western"><surname>Souza-Gessner</surname><given-names>CDS</given-names></name><name name-style="western"><surname>Cerântola</surname><given-names>Pde CM</given-names></name><name name-style="western"><surname>Penteado-Dias</surname><given-names>AM</given-names></name></person-group> (<year>2019</year>) <article-title>Revision of the New World genera <italic><tp:taxon-name><tp:taxon-name-part taxon-name-part-type="genus">Adelius</tp:taxon-name-part></tp:taxon-name></italic> Haliday and <italic><tp:taxon-name><tp:taxon-name-part taxon-name-part-type="genus">Paradelius</tp:taxon-name-part></tp:taxon-name></italic> de Saeger (<tp:taxon-name><tp:taxon-name-part taxon-name-part-type="order">Hymenoptera</tp:taxon-name-part></tp:taxon-name>: <tp:taxon-name><tp:taxon-name-part taxon-name-part-type="family">Braconidae</tp:taxon-name-part></tp:taxon-name>: <tp:taxon-name><tp:taxon-name-part taxon-name-part-type="subfamily">Cheloninae</tp:taxon-name-part></tp:taxon-name>: <tp:taxon-name><tp:taxon-name-part taxon-name-part-type="tribe">Adeliini</tp:taxon-name-part></tp:taxon-name>).</article-title><source>Zootaxa</source><volume>4571</volume>(<issue>2</issue>): <fpage>151</fpage>–<lpage>200</lpage>. <ext-link xlink:href="10.11646/zootaxa.4571.2.1" ext-link-type="doi" xlink:type="simple">https://doi.org/10.11646/zootaxa.4571.2.1</ext-link></mixed-citation></ref><ref id="B12"><mixed-citation xmlns:xlink="http://www.w3.org/1999/xlink" xlink:type="simple"><person-group><name name-style="western"><surname>Muesebeck</surname><given-names>CFW</given-names></name><name name-style="western"><surname>Walkley</surname><given-names>LM</given-names></name></person-group> (<year>1951</year>) <article-title>Family <tp:taxon-name><tp:taxon-name-part taxon-name-part-type="family">Braconidae</tp:taxon-name-part></tp:taxon-name>.</article-title> In: <person-group><name name-style="western"><surname>Muesebeck</surname><given-names>CFW</given-names></name><name name-style="western"><surname>Krombein</surname><given-names>KV</given-names></name><name name-style="western"><surname>Townes</surname><given-names>HK</given-names></name></person-group> (<role>Eds</role>) <issue-title>Hymenoptera of America North of Mexico. Synoptic catalog. U.S.</issue-title><source>Department, Agriculture Monograph</source><volume>2</volume>: <fpage>90</fpage>–<lpage>184</lpage>.</mixed-citation></ref><ref id="B6"><mixed-citation xmlns:xlink="http://www.w3.org/1999/xlink" xlink:type="simple"><person-group><name name-style="western"><surname>De Saeger</surname><given-names>H</given-names></name></person-group> (<year>1942</year>) <article-title><italic><tp:taxon-name><tp:taxon-name-part taxon-name-part-type="genus">Paradelius</tp:taxon-name-part></tp:taxon-name></italic> genre nouveau de <tp:taxon-name><tp:taxon-name-part taxon-name-part-type="subfamily">Microgastrinae</tp:taxon-name-part></tp:taxon-name> (<tp:taxon-name><tp:taxon-name-part taxon-name-part-type="order">Hymenoptera</tp:taxon-name-part></tp:taxon-name>: <tp:taxon-name><tp:taxon-name-part taxon-name-part-type="family">Braconidae</tp:taxon-name-part></tp:taxon-name>).</article-title><source>Revue de Zoologie et de Botanique Africaines</source><volume>36</volume>: <fpage>313</fpage>–<lpage>316</lpage>.</mixed-citation></ref></ref-list></tp:taxon-treatment>
