# Supplementary material for: ﻿Review of the genus Paradelius De Saeger, 1942 of East Asia (Hymenoptera, Braconidae, Cheloninae, Adeliini) with the description of a new species from South Korea
Source: Zookeys. 2024 Jun 7;1204:261–99. doi: 10.3897/zookeys.1204.123909 (PMC11179094; doi:10.3897/zookeys.1204.123909)
Supplement: XML Treatment for Paradelius (Paradelius) ghesquierei [file zookeys.1204.123909-treatment2.xml]

<!DOCTYPE tp:taxon-treatment
  PUBLIC "-//TaxonX//DTD Taxonomic Treatment Publishing DTD v0 20100105//EN" "tax-treatment-NSO.dtd">
<tp:taxon-treatment xmlns:tp="http://www.plazi.org/taxpub"><tp:treatment-meta><kwd-group><label>Taxon classification</label><kwd>
                <named-content content-type="kingdom">Animalia</named-content>
              </kwd><kwd>
                <named-content content-type="order">Hymenoptera</named-content>
              </kwd><kwd>
                <named-content content-type="family">Braconidae</named-content>
              </kwd></kwd-group><mixed-citation publication-type="journal"><person-group><name><surname>Belokobylskij</surname><given-names>Sergey A.</given-names></name><name><surname>Ku</surname><given-names>Deokseo</given-names></name><name><surname>Chen</surname><given-names>Xue-xin</given-names></name></person-group><article-title>﻿Review of the genus <italic><tp:taxon-name><tp:taxon-name-part taxon-name-part-type="genus" reg="Paradelius">Paradelius</tp:taxon-name-part></tp:taxon-name></italic> De Saeger, 1942 of East Asia (<tp:taxon-name><tp:taxon-name-part taxon-name-part-type="order">Hymenoptera</tp:taxon-name-part></tp:taxon-name>, <tp:taxon-name><tp:taxon-name-part taxon-name-part-type="family">Braconidae</tp:taxon-name-part></tp:taxon-name>, <tp:taxon-name><tp:taxon-name-part taxon-name-part-type="subfamily">Cheloninae</tp:taxon-name-part></tp:taxon-name>, <tp:taxon-name><tp:taxon-name-part taxon-name-part-type="tribe">Adeliini</tp:taxon-name-part></tp:taxon-name>) with the description of a new species from South Korea</article-title><source>Zookeys</source><day>07</day><month>06</month><year>2024</year><volume>1204</volume><fpage>261</fpage><lpage>299</lpage><pub-id pub-id-type="doi">10.3897/zookeys.1204.123909</pub-id></mixed-citation></tp:treatment-meta><tp:nomenclature><label>﻿</label><tp:taxon-name><object-id xmlns:xlink="http://www.w3.org/1999/xlink" content-type="arpha" xlink:type="simple">C99F0AEF-354A-5B73-9C96-A7ABD730CD6F</object-id><tp:taxon-name-part taxon-name-part-type="genus" reg="Paradelius">Paradelius</tp:taxon-name-part> (<tp:taxon-name-part taxon-name-part-type="subgenus" reg="Paradelius">Paradelius</tp:taxon-name-part>) <tp:taxon-name-part taxon-name-part-type="species" reg="ghesquierei">ghesquierei</tp:taxon-name-part></tp:taxon-name><tp:taxon-authority>De Saeger, 1942</tp:taxon-authority><xref ref-type="fig" rid="F1">Figs 1</xref><xref ref-type="fig" rid="F4">, 4A</xref><tp:nomenclature-citation-list><tp:nomenclature-citation><tp:taxon-name>
                  <tp:taxon-name-part taxon-name-part-type="genus" reg="Paradelius">Paradelius</tp:taxon-name-part>
                  <tp:taxon-name-part taxon-name-part-type="species" reg="ghesquierei">ghesquierei</tp:taxon-name-part>
                </tp:taxon-name><comment><xref ref-type="bibr" rid="B6">De Saeger 1942</xref>: 314; <xref ref-type="bibr" rid="B1">Belokobylskij 1988</xref>: 148; <xref ref-type="bibr" rid="B18">Whitfield 1988</xref>: 313; <xref ref-type="bibr" rid="B21">Yu et al. 2016</xref>.</comment></tp:nomenclature-citation></tp:nomenclature-citation-list></tp:nomenclature><tp:treatment-sec sec-type="material" id="SECID0EGBBG"><title>Material examined.</title><p>D.R. of Congo: “Holotypus <italic><tp:taxon-name><tp:taxon-name-part taxon-name-part-type="genus" reg="Paradelius">P.</tp:taxon-name-part><tp:taxon-name-part taxon-name-part-type="species" reg="ghesquierei">ghesquierei</tp:taxon-name-part></tp:taxon-name></italic> D.S. ♂ [Sic!]” (red), “Musée du Congo, 3728, Rutshuru, II – 1937, J. Ghesquière”, “♀”, “R. dét. X. 4690”, “H. De Saeger det. 1942: <italic><tp:taxon-name><tp:taxon-name-part taxon-name-part-type="genus" reg="Paradelius">Paradelius</tp:taxon-name-part></tp:taxon-name> Ghesquierei.</italic> Holotype ♀”, 1 female (<abbrev xmlns:xlink="http://www.w3.org/1999/xlink" xlink:title="holotype" id="ABBRID0ELCBG" xlink:type="simple">HT</abbrev>) (<abbrev xmlns:xlink="http://www.w3.org/1999/xlink" content-type="institution" xlink:title="African Museum, Tervuren, Belgium" id="ABBRID0EPCBG" xlink:type="simple">AMTB</abbrev>).</p></tp:treatment-sec><tp:treatment-sec sec-type="description" id="SECID0EUCBG"><title>Description.</title><p><bold>Female</bold>. Body length 2.0 mm; fore wing length 1.8 mm.</p><p><bold><italic>Head</italic></bold>. Head almost twice wider than its medial length (dorsal view), 1.2× wider than mesoscutum. Occiput distinctly evenly concave. Head behind eyes weakly convex in anterior half and roundly narrowed in posterior half; transverse diameter of eye almost twice larger than length of temple (dorsal view). Ocelli arranged in equilateral triangle. POL 1.3× Od, 0.4× OOL. Eye 1.3× as high as broad. Malar space almost equal to basal width of mandible, 0.2× height of eye. Face convex, width of face 1.3× its median height, 0.9× height of eye. Tentorial pits small, distance between pits 1.25× distance from pit to eye. Clypeus high and weakly convex, its width 1.8× median height, 0.8× width of face; its lower margin convex medially. Head strongly roundly narrowed below eyes (front view).</p><fig id="F1" position="float" orientation="portrait"><object-id xmlns:xlink="http://www.w3.org/1999/xlink" content-type="doi" xlink:type="simple">10.3897/zookeys.1204.123909.figure1</object-id><object-id xmlns:xlink="http://www.w3.org/1999/xlink" content-type="arpha" xlink:type="simple">0AB6B384-1A98-5AE4-A3D5-EEA2E6B1C3A2</object-id><label>Figure 1.</label><caption><p><tp:taxon-name><tp:taxon-name-part taxon-name-part-type="genus" reg="Paradelius">Paradelius</tp:taxon-name-part> (<tp:taxon-name-part taxon-name-part-type="subgenus" reg="Paradelius">Paradelius</tp:taxon-name-part>) <tp:taxon-name-part taxon-name-part-type="species" reg="ghesquierei">ghesquierei</tp:taxon-name-part></tp:taxon-name> De Saeger, 1942 (female, holotype) <bold>A</bold> habitus, dorsal view <bold>B</bold> habitus, lateral view <bold>C</bold> head, front view <bold>D</bold> head, dorsal view <bold>E</bold> head, lateral view <bold>F</bold> antenna, basal segments <bold>G</bold> mesosoma, lateral view <bold>H</bold> mesosoma, dorsal view <bold>I</bold> metasoma, dorsal view <bold>J</bold> hind leg <bold>K</bold> wings.</p></caption><graphic xmlns:xlink="http://www.w3.org/1999/xlink" xlink:href="zookeys-1204-261_article-123909__-g001.jpg" position="float" orientation="portrait" xlink:type="simple" id="oo_1064683.jpg"><uri content-type="original_file" xlink:type="simple">https://binary.pensoft.net/fig/1064683</uri></graphic></fig><p><bold><italic>Antenna</italic></bold>. Antenna partly missing apically, 20-segmented (according to original description), weakly thickened, all preserved submedial segments elongated, but 10<sup>th</sup> segment shorter and wide. Scape 2.2× longer than wide. First flagellar segment 3.8× longer than its apical width, 1.5× longer than second segment. Tenth antennal segment 1.3× as long as its width.</p><p><bold><italic>Mesosoma</italic></bold>. Mesosoma 1.4× longer than maximum height. Mesoscutum highly and curvedly elevated above pronotum (lateral view), 1.6× wider than its medial length (dorsal view). Prescutellar depression (scutellar sulcus) short and shallow, with numerous distinct carinae. Scutellum 1.1× longer than anterior width. Prepectal carina present laterally and absent ventrally. Precoxal sulcus distinct, long, oblique, sinuate, extending below almost throughout all mesopleuron, crenulate.</p><p><bold><italic>Wings</italic></bold>. Fore wing 3.2× longer than maximum width. Pterostigma 2.7× longer than its maximum width. Radial vein (r) arising from distal 0.2 of pterostigma and far from point of arising of first radiomedial vein (2-SR). Present only single abscissa of radial vein (r), which distinctly curved, almost entirely desclerotised and reaching as track distal margin of wing. Radial (marginal) cell shortened, 2.5× longer than its maximum width. Metacarp (1-R1) sclerotised at most basal part, its sclerotised part 1.2× longer than pterostigma. First radiomedial vein (2-SR) mainly distinctly sclerotised, almost 5.0× longer than recurrent vein (m-cu). Recurrent vein (m-cu) subinterstitial to first radiomedial vein (2-SR), posteriorly weakly convergent with basal vein (1-M). Discoidal (discal) cell widely sessile anteriorly, 1.2× longer than its maximum width. Nervulus (cu-a) subperpendi­cular to longitudinal anal vein (1-1A), weakly postfurcal, distance between basal vein (1-M) and nervulus (cu-a) 0.25× nervulus (cu-a) length. Hind wing 3.3× longer than maximum width. First abscissa of mediocubital vein (M+CU) almost 2.0× longer than second abscissa (1-M).</p><p><bold><italic>Legs</italic></bold>. Hind coxa long, ~ 2.0× longer than maximum width, 1.5× longer than propodeum (lateral view). Hind femur 3.2× longer than maximum width. Hind tibia claviform, 3.9× longer than maximum width, only weakly narrower than hind femur; longest inner tibial spur 0.6× length of hind basitarsus. Hind tarsus as long as hind tibia, its basitarsus 0.7× as long as second–fifth segments combined, 2.5× longer than second segment, 3.3× longer than fifth segments (without pretarsus).</p><p><bold><italic>Metasoma</italic></bold>. Metasoma almost as long as mesosoma. First to third tergites distinctly sclerotised, with distinct, narrow, curved, complete and crenulate first and second sutures; following tergites relatively weak sclerotised. Medial length of first tergite 0.6× its apical width, as long as second tergite. Second tergite 2.5× longer than third tergite. Length of first to third tergites combined 0.8× their maximum width. Third tergite almost straight on posterior margin. Ovipositor sheaths narrow, rather short, ~ 0.5× as long as first–third tergites combined.</p><p><bold><italic>Sculpture</italic></bold>. Head densely areolate-punctate, clypeus weakly and sparsely punctate, smooth between punctures. Mesoscutum densely and distinctly punctate; scutellum mainly smooth. Mesopleuron mainly smooth, only partly with fine and sparse punctation; metapleuron smooth. Propodeum with areas distinctly delineated by carinae, with large and inversely-pentagonal areola, elongated anterolateral and transverse posterolateral areas, petiolate area short, subsquare; propodeum mainly rugulose between carinae. First tergite entirely and second tergite mostly (in basal 0.8) distinctly and densely rugose-striate, first tergite basally only rugose; third and following tergites smooth.</p><p><bold><italic>Colour</italic></bold>. Body mainly reddish brown to dark reddish brown partly, first to third tergites yellowish brown. Antenna pale brown, brownish yellow in basal third. Palpi pale yellow. Legs mainly yellow, distally brownish yellow. Fore wing subhyaline basally and apically, with faintly infuscate band under pterostigma. Pterostigma and parastigma dark brown, most veins yellow.</p><p><bold>Male</bold>. Unknown.</p></tp:treatment-sec><tp:treatment-sec sec-type="distribution" id="SECID0ELGBG"><title>Distribution.</title><p>Democratic Republic of Congo.</p></tp:treatment-sec><tp:treatment-sec sec-type="host" id="SECID0EQGBG"><title>Host.</title><p>Undetermined species of <italic><tp:taxon-name><tp:taxon-name-part taxon-name-part-type="genus" reg="Enarmonia">Enarmonia</tp:taxon-name-part></tp:taxon-name></italic> Hübner, 1825 (<tp:taxon-name><tp:taxon-name-part taxon-name-part-type="order">Lepidoptera</tp:taxon-name-part></tp:taxon-name>: <tp:taxon-name><tp:taxon-name-part taxon-name-part-type="family">Tortricidae</tp:taxon-name-part></tp:taxon-name>) on <italic><tp:taxon-name><tp:taxon-name-part taxon-name-part-type="genus" reg="Zehneria">Zehneria</tp:taxon-name-part><tp:taxon-name-part taxon-name-part-type="species" reg="scabra">scabra</tp:taxon-name-part></tp:taxon-name></italic> (Linn. f.) Sond (<tp:taxon-name><tp:taxon-name-part taxon-name-part-type="family">Cucurbitaceae</tp:taxon-name-part></tp:taxon-name>) (De Saeger, 1942).</p></tp:treatment-sec><tp:treatment-sec><!--Section generated to contain objects referenced in tp:taxon-treatment.--><fig id="F4" position="float" orientation="portrait"><object-id xmlns:xlink="http://www.w3.org/1999/xlink" content-type="doi" xlink:type="simple">10.3897/zookeys.1204.123909.figure4</object-id><object-id xmlns:xlink="http://www.w3.org/1999/xlink" content-type="arpha" xlink:type="simple">47D9F93D-1262-5AB1-A346-B82980A16CBA</object-id><label>Figure 4.</label><caption><p>Fore wings. <bold>A</bold><tp:taxon-name><tp:taxon-name-part taxon-name-part-type="genus" reg="Paradelius">Paradelius</tp:taxon-name-part> (<tp:taxon-name-part taxon-name-part-type="subgenus" reg="Paradelius">Paradelius</tp:taxon-name-part>) <tp:taxon-name-part taxon-name-part-type="species" reg="ghesquierei">ghesquierei</tp:taxon-name-part></tp:taxon-name> De Saeger <bold>B</bold><tp:taxon-name><tp:taxon-name-part taxon-name-part-type="genus" reg="Paradelius">P.</tp:taxon-name-part> (<tp:taxon-name-part taxon-name-part-type="subgenus" reg="Paradelius">P.</tp:taxon-name-part>) <tp:taxon-name-part taxon-name-part-type="species" reg="chinensis">chinensis</tp:taxon-name-part></tp:taxon-name> He &amp; Chen <bold>C</bold><tp:taxon-name><tp:taxon-name-part taxon-name-part-type="genus" reg="Paradelius">P.</tp:taxon-name-part> (<tp:taxon-name-part taxon-name-part-type="subgenus" reg="Sculptomyriola">Sculptomyriola</tp:taxon-name-part>) <tp:taxon-name-part taxon-name-part-type="species" reg="extremiorientalis">extremiorientalis</tp:taxon-name-part></tp:taxon-name> (Belokobylskij).</p></caption><graphic xmlns:xlink="http://www.w3.org/1999/xlink" xlink:href="zookeys-1204-261_article-123909__-g004.jpg" position="float" orientation="portrait" xlink:type="simple" id="oo_1064686.jpg"><uri content-type="original_file" xlink:type="simple">https://binary.pensoft.net/fig/1064686</uri></graphic></fig></tp:treatment-sec><ref-list><ref id="B6"><mixed-citation xmlns:xlink="http://www.w3.org/1999/xlink" xlink:type="simple"><person-group><name name-style="western"><surname>De Saeger</surname><given-names>H</given-names></name></person-group> (<year>1942</year>) <article-title><italic><tp:taxon-name><tp:taxon-name-part taxon-name-part-type="genus">Paradelius</tp:taxon-name-part></tp:taxon-name></italic> genre nouveau de <tp:taxon-name><tp:taxon-name-part taxon-name-part-type="subfamily">Microgastrinae</tp:taxon-name-part></tp:taxon-name> (<tp:taxon-name><tp:taxon-name-part taxon-name-part-type="order">Hymenoptera</tp:taxon-name-part></tp:taxon-name>: <tp:taxon-name><tp:taxon-name-part taxon-name-part-type="family">Braconidae</tp:taxon-name-part></tp:taxon-name>).</article-title><source>Revue de Zoologie et de Botanique Africaines</source><volume>36</volume>: <fpage>313</fpage>–<lpage>316</lpage>.</mixed-citation></ref><ref id="B1"><mixed-citation xmlns:xlink="http://www.w3.org/1999/xlink" xlink:type="simple"><person-group><name name-style="western"><surname>Belokobylskij</surname><given-names>SA</given-names></name></person-group> (<year>1988</year>) <article-title>Subfamily <tp:taxon-name><tp:taxon-name-part taxon-name-part-type="subfamily">Adeliinae</tp:taxon-name-part></tp:taxon-name> (<tp:taxon-name><tp:taxon-name-part taxon-name-part-type="order">Hymenoptera</tp:taxon-name-part></tp:taxon-name>, <tp:taxon-name><tp:taxon-name-part taxon-name-part-type="family">Braconidae</tp:taxon-name-part></tp:taxon-name>) in the Far East of the USSR.</article-title><source>Proceeding of the All-Union Entomological Society</source><volume>70</volume>: <fpage>144</fpage>–<lpage>152</lpage>. [In Russian]</mixed-citation></ref><ref id="B18"><mixed-citation xmlns:xlink="http://www.w3.org/1999/xlink" xlink:type="simple"><person-group><name name-style="western"><surname>Whitfield</surname><given-names>JB</given-names></name></person-group> (<year>1988</year>) <article-title>Two new species of <italic><tp:taxon-name><tp:taxon-name-part taxon-name-part-type="genus">Paradelius</tp:taxon-name-part></tp:taxon-name></italic> (<tp:taxon-name><tp:taxon-name-part taxon-name-part-type="order">Hymenoptera</tp:taxon-name-part></tp:taxon-name>: <tp:taxon-name><tp:taxon-name-part taxon-name-part-type="family">Braconidae</tp:taxon-name-part></tp:taxon-name>) for North America with biological notes.</article-title><source>The Pan-Pacific Entomologist</source><volume>64</volume>(<issue>4</issue>): <fpage>313</fpage>–<lpage>319</lpage>.</mixed-citation></ref><ref id="B21"><mixed-citation xmlns:xlink="http://www.w3.org/1999/xlink" xlink:type="simple"><person-group><name name-style="western"><surname>Yu</surname><given-names>DS</given-names></name><name name-style="western"><surname>van Achterberg</surname><given-names>C</given-names></name><name name-style="western"><surname>Horstmann</surname><given-names>K</given-names></name></person-group> (<year>2016</year>) Taxapad 2016. <tp:taxon-name><tp:taxon-name-part taxon-name-part-type="superfamily">Ichneumonoidea</tp:taxon-name-part></tp:taxon-name> 2015. Nepean, Ottawa, Ontario. [Database on flash-drive]</mixed-citation></ref></ref-list></tp:taxon-treatment>
