# Supplementary material for: ﻿Review of the genus Paradelius De Saeger, 1942 of East Asia (Hymenoptera, Braconidae, Cheloninae, Adeliini) with the description of a new species from South Korea
Source: Zookeys. 2024 Jun 7;1204:261–99. doi: 10.3897/zookeys.1204.123909 (PMC11179094; doi:10.3897/zookeys.1204.123909)
Supplement: XML Treatment for Paradelius (Paradelius) chinensis [file zookeys.1204.123909-treatment3.xml]

<!DOCTYPE tp:taxon-treatment
  PUBLIC "-//TaxonX//DTD Taxonomic Treatment Publishing DTD v0 20100105//EN" "tax-treatment-NSO.dtd">
<tp:taxon-treatment xmlns:tp="http://www.plazi.org/taxpub"><tp:treatment-meta><kwd-group><label>Taxon classification</label><kwd>
                <named-content content-type="kingdom">Animalia</named-content>
              </kwd><kwd>
                <named-content content-type="order">Hymenoptera</named-content>
              </kwd><kwd>
                <named-content content-type="family">Braconidae</named-content>
              </kwd></kwd-group><mixed-citation publication-type="journal"><person-group><name><surname>Belokobylskij</surname><given-names>Sergey A.</given-names></name><name><surname>Ku</surname><given-names>Deokseo</given-names></name><name><surname>Chen</surname><given-names>Xue-xin</given-names></name></person-group><article-title>﻿Review of the genus <italic><tp:taxon-name><tp:taxon-name-part taxon-name-part-type="genus" reg="Paradelius">Paradelius</tp:taxon-name-part></tp:taxon-name></italic> De Saeger, 1942 of East Asia (<tp:taxon-name><tp:taxon-name-part taxon-name-part-type="order">Hymenoptera</tp:taxon-name-part></tp:taxon-name>, <tp:taxon-name><tp:taxon-name-part taxon-name-part-type="family">Braconidae</tp:taxon-name-part></tp:taxon-name>, <tp:taxon-name><tp:taxon-name-part taxon-name-part-type="subfamily">Cheloninae</tp:taxon-name-part></tp:taxon-name>, <tp:taxon-name><tp:taxon-name-part taxon-name-part-type="tribe">Adeliini</tp:taxon-name-part></tp:taxon-name>) with the description of a new species from South Korea</article-title><source>Zookeys</source><day>07</day><month>06</month><year>2024</year><volume>1204</volume><fpage>261</fpage><lpage>299</lpage><pub-id pub-id-type="doi">10.3897/zookeys.1204.123909</pub-id></mixed-citation></tp:treatment-meta><tp:nomenclature><label>﻿</label><tp:taxon-name><object-id xmlns:xlink="http://www.w3.org/1999/xlink" content-type="arpha" xlink:type="simple">4453B908-B7F4-56D6-9CA8-5E78C1557BCC</object-id><tp:taxon-name-part taxon-name-part-type="genus" reg="Paradelius">Paradelius</tp:taxon-name-part> (<tp:taxon-name-part taxon-name-part-type="subgenus" reg="Paradelius">Paradelius</tp:taxon-name-part>) <tp:taxon-name-part taxon-name-part-type="species" reg="chinensis">chinensis</tp:taxon-name-part></tp:taxon-name><tp:taxon-authority>He &amp; Chen, 2000</tp:taxon-authority><xref ref-type="fig" rid="F2">Figs 2</xref><xref ref-type="fig" rid="F4">, 4B</xref><tp:nomenclature-citation-list><tp:nomenclature-citation><tp:taxon-name>
                  <tp:taxon-name-part taxon-name-part-type="genus" reg="Paradelius">Paradelius</tp:taxon-name-part>
                  <tp:taxon-name-part taxon-name-part-type="species" reg="chinensis">chinensis</tp:taxon-name-part>
                </tp:taxon-name><comment>He &amp; Chen in <xref ref-type="bibr" rid="B8">He et al. 2000</xref>: 682; <xref ref-type="bibr" rid="B21">Yu et al. 2016</xref>.</comment></tp:nomenclature-citation></tp:nomenclature-citation-list></tp:nomenclature><tp:treatment-sec sec-type="material" id="SECID0EGKBG"><title>Material examined.</title><p>China: Zhejiang Province, Qingyuan, Mt. Baishanzu, 30.IX.1993 (Wu Hong col.), No. 941501, 1 female (<abbrev xmlns:xlink="http://www.w3.org/1999/xlink" xlink:title="holotype" id="ABBRID0EMKBG" xlink:type="simple">HT</abbrev>) (<named-content xmlns:xlink="http://www.w3.org/1999/xlink" content-type="dwc:institutional_code" xlink:title="Parasitoid Hymenoptera Collection of the Institute of Insect Sciences, Zhejiang University, Hangzhou, China" xlink:href="http://grbio.org/institution/zhejiang-university" xlink:type="simple">ZJUH</named-content>).</p></tp:treatment-sec><tp:treatment-sec sec-type="redescription" id="SECID0EVKBG"><title>Redescription.</title><p><bold>Female</bold>. Body length 1.8 mm; fore wing length 1.6 mm.</p><p><bold><italic>Head</italic></bold>. Head 1.9× wider than its medial length (dorsal view), 1.1× wider than mesoscutum. Occiput weakly evenly concave. Head behind eyes distinctly roundly narrowed; transverse diameter of eye ~ 4.5× larger than length of temple in dorsal view or ~ 2.0× in lateral view. Ocelli arranged in triangle with base 1.2× its sides. POL 1.4× Od, 0.5× OOL. Eye 1.7× as high as broad. Malar space almost equal to basal width of mandible, 0.15× height of eye. Face weakly convex, width of face ~ 1.2× its median height. Tentorial pits small, distance between pits 1.4× distance from pit to eye. Clypeus high and weakly convex, its width 2.5× median height, 0.8× width of face; its lower margin medially almost straight. Head strongly roundly narrowed below eyes (front view).</p><fig id="F2" position="float" orientation="portrait"><object-id xmlns:xlink="http://www.w3.org/1999/xlink" content-type="doi" xlink:type="simple">10.3897/zookeys.1204.123909.figure2</object-id><object-id xmlns:xlink="http://www.w3.org/1999/xlink" content-type="arpha" xlink:type="simple">00CCA087-01A7-51B2-A9FD-5BFF4B2B46B4</object-id><label>Figure 2.</label><caption><p><tp:taxon-name><tp:taxon-name-part taxon-name-part-type="genus" reg="Paradelius">Paradelius</tp:taxon-name-part> (<tp:taxon-name-part taxon-name-part-type="subgenus" reg="Paradelius">Paradelius</tp:taxon-name-part>) <tp:taxon-name-part taxon-name-part-type="species" reg="chinensis">chinensis</tp:taxon-name-part></tp:taxon-name> He &amp; Chen, 2000 (female, holotype) <bold>A</bold> habitus, lateral view <bold>B</bold> head, latero-frontal view <bold>C</bold> head, dorsal view <bold>D</bold> head and mesosoma, lateral view <bold>E</bold> head, mesosoma and base of metasoma, dorsal view <bold>F</bold> propodeum and metasoma, dorsal view <bold>G</bold> propodeum and metasoma, lateral view <bold>H</bold> wings.</p></caption><graphic xmlns:xlink="http://www.w3.org/1999/xlink" xlink:href="zookeys-1204-261_article-123909__-g002.jpg" position="float" orientation="portrait" xlink:type="simple" id="oo_1064684.jpg"><uri content-type="original_file" xlink:type="simple">https://binary.pensoft.net/fig/1064684</uri></graphic></fig><p><bold><italic>Antenna</italic></bold>. Antenna 20-segmented, thickened, weakly setiform, submedial and apical segments elongate. Scape 2.1× longer than wide. First flagellar segment 3.7× longer than its apical width, 1.6× longer than second segment. Tenth segment elongate, 1.6× longer than wide.</p><p><bold><italic>Mesosoma</italic></bold>. Mesosoma 1.4× longer than maximum height. Mesoscutum highly and curvedly elevated above pronotum (lateral view), 1.7× as wide as its medial length (dorsal view). Prescutellar depression (scutellar sulcus) short and shallow, with numerous distinct carinae. Scutellum 0.8× as long as anterior width. Prepectal carina present laterally and absent ventrally. Precoxal sulcus distinct, long, oblique, sinuate, extending below almost throughout all mesopleuron, crenulate-rugose.</p><p><bold><italic>Wings</italic></bold>. Fore wing damaged and distinctly dented anteriorly, ~ 3.0× longer than maximum width. Radial vein (r) arising almost from distal 0.3 of pterostigma and far from first radiomedial vein (2-SR). Present only single abscissa of radial vein (r), this vein distinctly curved, mainly desclerotised and reaching as track distal margin of wing. Radial (marginal) cell shortened. Metacarp (1-R1) sclerotised at basal part, its sclerotised part ~ 0.6× as long as pterostigma. First radiomedial vein (2-SR) distinctly sclerotised, ~ 6.0× longer than recurrent vein (m-cu). Recurrent vein (m-cu) very weakly antefurcal to first radiomedial vein (2-SR), posteriorly weakly divergent with basal vein (1-M). Discoidal (discal) cell broadly sessile anteriorly, 1.4× longer than its maximum width. Nervulus (cu-a) perpendicular to longitudinal anal vein (1-1A), postfurcal, distance between basal vein (1-M) and nervulus (cu-a) 0.5× nervulus (cu-a) length. Hind wing ~ 3.0× longer than maximum width. First abscissa of mediocubital vein (M+CU) ~ 2.7× longer than second abscissa (1-M).</p><p><bold><italic>Legs</italic></bold>. Legs entirely missing.</p><p><bold><italic>Metasoma</italic></bold>. Metasoma 1.1× longer than mesosoma. First to third tergites sclerotised, with distinct, relatively wide, sparsely crenulate and weakly curved first and second sutures; following tergites relatively weakly sclerotised. Medial length of first tergite 0.6× its apical width, approximately as long as second tergite. Second tergite almost 2.0× longer than short third tergite. Length of first to third tergites combined 1.15× their maximum width. Third tergite weakly curved in posterior margin. Ovipositor sheath narrow and short, ~ 0.25× as long as first–third tergites combined.</p><p><bold><italic>Sculpture</italic></bold>. Vertex densely and small areolate-punctate; frons areolate-punctate, but almost smooth medially; face transverse striate with reticulation between striae, only rugulose-reticulate medially, clypeus rather weakly and sparsely punctate, smooth between punctures. Mesoscutum densely punctate, with dense striation in medio-posterior one–third; scutellum rather densely and distinctly punctate, smooth between punctures. Mesopleuron smooth in long posterior area, mainly punctate with reticulation in anterior lower two–thirds; metapleuron mainly smooth, reticulate-areolate marginally. Propodeum mainly widely smooth, with areas distinctly delineated by high carinae, with wide and inversely-pentagonal areola (wide anteriorly and narrow posteriorly), anterolateral areas subsquare, posterolateral areas transverse-curved. First and second tergites entirely and sparsely striate, with dense rugosity between striae. Third and following tergites smooth.</p><p><bold><italic>Colour</italic></bold>. Body mainly pale reddish brown, mesosoma reddish brown. Antenna yellowish brown. Palpi pale yellow. Fore coxa pale brown. Fore wing entirely faintly infuscate, without dark band under pterostigma. Pterostigma and parastigma brown; most veins brown.</p><p><bold>Male</bold>. Unknown.</p></tp:treatment-sec><tp:treatment-sec sec-type="distribution" id="SECID0EEOBG"><title>Distribution.</title><p>China (Zhejiang).</p></tp:treatment-sec><tp:treatment-sec><!--Section generated to contain objects referenced in tp:taxon-treatment.--><fig id="F4" position="float" orientation="portrait"><object-id xmlns:xlink="http://www.w3.org/1999/xlink" content-type="doi" xlink:type="simple">10.3897/zookeys.1204.123909.figure4</object-id><object-id xmlns:xlink="http://www.w3.org/1999/xlink" content-type="arpha" xlink:type="simple">47D9F93D-1262-5AB1-A346-B82980A16CBA</object-id><label>Figure 4.</label><caption><p>Fore wings. <bold>A</bold><tp:taxon-name><tp:taxon-name-part taxon-name-part-type="genus" reg="Paradelius">Paradelius</tp:taxon-name-part> (<tp:taxon-name-part taxon-name-part-type="subgenus" reg="Paradelius">Paradelius</tp:taxon-name-part>) <tp:taxon-name-part taxon-name-part-type="species" reg="ghesquierei">ghesquierei</tp:taxon-name-part></tp:taxon-name> De Saeger <bold>B</bold><tp:taxon-name><tp:taxon-name-part taxon-name-part-type="genus" reg="Paradelius">P.</tp:taxon-name-part> (<tp:taxon-name-part taxon-name-part-type="subgenus" reg="Paradelius">P.</tp:taxon-name-part>) <tp:taxon-name-part taxon-name-part-type="species" reg="chinensis">chinensis</tp:taxon-name-part></tp:taxon-name> He &amp; Chen <bold>C</bold><tp:taxon-name><tp:taxon-name-part taxon-name-part-type="genus" reg="Paradelius">P.</tp:taxon-name-part> (<tp:taxon-name-part taxon-name-part-type="subgenus" reg="Sculptomyriola">Sculptomyriola</tp:taxon-name-part>) <tp:taxon-name-part taxon-name-part-type="species" reg="extremiorientalis">extremiorientalis</tp:taxon-name-part></tp:taxon-name> (Belokobylskij).</p></caption><graphic xmlns:xlink="http://www.w3.org/1999/xlink" xlink:href="zookeys-1204-261_article-123909__-g004.jpg" position="float" orientation="portrait" xlink:type="simple" id="oo_1064686.jpg"><uri content-type="original_file" xlink:type="simple">https://binary.pensoft.net/fig/1064686</uri></graphic></fig></tp:treatment-sec><ref-list><ref id="B8"><mixed-citation xmlns:xlink="http://www.w3.org/1999/xlink" xlink:type="simple"><person-group><name name-style="western"><surname>He</surname><given-names>JH</given-names></name><name name-style="western"><surname>Chen</surname><given-names>XX</given-names></name><name name-style="western"><surname>Ma</surname><given-names>Y</given-names></name></person-group> (<year>2000</year>) <source><tp:taxon-name><tp:taxon-name-part taxon-name-part-type="order">Hymenoptera</tp:taxon-name-part></tp:taxon-name>, <tp:taxon-name><tp:taxon-name-part taxon-name-part-type="family">Braconidae</tp:taxon-name-part></tp:taxon-name>. Fauna Sinica. <tp:taxon-name><tp:taxon-name-part taxon-name-part-type="class">Insecta</tp:taxon-name-part></tp:taxon-name>, Vol. 18.</source><publisher-name>Science Press</publisher-name>, <publisher-loc>Beijing</publisher-loc>, <size units="page">757 pp</size>.</mixed-citation></ref><ref id="B21"><mixed-citation xmlns:xlink="http://www.w3.org/1999/xlink" xlink:type="simple"><person-group><name name-style="western"><surname>Yu</surname><given-names>DS</given-names></name><name name-style="western"><surname>van Achterberg</surname><given-names>C</given-names></name><name name-style="western"><surname>Horstmann</surname><given-names>K</given-names></name></person-group> (<year>2016</year>) Taxapad 2016. <tp:taxon-name><tp:taxon-name-part taxon-name-part-type="superfamily">Ichneumonoidea</tp:taxon-name-part></tp:taxon-name> 2015. Nepean, Ottawa, Ontario. [Database on flash-drive]</mixed-citation></ref></ref-list></tp:taxon-treatment>
