# Supplementary material for: ﻿Review of the genus Paradelius De Saeger, 1942 of East Asia (Hymenoptera, Braconidae, Cheloninae, Adeliini) with the description of a new species from South Korea
Source: Zookeys. 2024 Jun 7;1204:261–99. doi: 10.3897/zookeys.1204.123909 (PMC11179094; doi:10.3897/zookeys.1204.123909)
Supplement: XML Treatment for Subgenus Sculptomyriola [file zookeys.1204.123909-treatment4.xml]

<!DOCTYPE tp:taxon-treatment
  PUBLIC "-//TaxonX//DTD Taxonomic Treatment Publishing DTD v0 20100105//EN" "tax-treatment-NSO.dtd">
<tp:taxon-treatment xmlns:tp="http://www.plazi.org/taxpub"><tp:treatment-meta><kwd-group><label>Taxon classification</label><kwd>
                <named-content content-type="kingdom">Animalia</named-content>
              </kwd><kwd>
                <named-content content-type="order">Hymenoptera</named-content>
              </kwd><kwd>
                <named-content content-type="family">Braconidae</named-content>
              </kwd></kwd-group><mixed-citation publication-type="journal"><person-group><name><surname>Belokobylskij</surname><given-names>Sergey A.</given-names></name><name><surname>Ku</surname><given-names>Deokseo</given-names></name><name><surname>Chen</surname><given-names>Xue-xin</given-names></name></person-group><article-title>﻿Review of the genus <italic><tp:taxon-name><tp:taxon-name-part taxon-name-part-type="genus" reg="Paradelius">Paradelius</tp:taxon-name-part></tp:taxon-name></italic> De Saeger, 1942 of East Asia (<tp:taxon-name><tp:taxon-name-part taxon-name-part-type="order">Hymenoptera</tp:taxon-name-part></tp:taxon-name>, <tp:taxon-name><tp:taxon-name-part taxon-name-part-type="family">Braconidae</tp:taxon-name-part></tp:taxon-name>, <tp:taxon-name><tp:taxon-name-part taxon-name-part-type="subfamily">Cheloninae</tp:taxon-name-part></tp:taxon-name>, <tp:taxon-name><tp:taxon-name-part taxon-name-part-type="tribe">Adeliini</tp:taxon-name-part></tp:taxon-name>) with the description of a new species from South Korea</article-title><source>Zookeys</source><day>07</day><month>06</month><year>2024</year><volume>1204</volume><fpage>261</fpage><lpage>299</lpage><pub-id pub-id-type="doi">10.3897/zookeys.1204.123909</pub-id></mixed-citation></tp:treatment-meta><tp:nomenclature><label>﻿</label><tp:taxon-name>
              <object-id xmlns:xlink="http://www.w3.org/1999/xlink" content-type="arpha" xlink:type="simple">0167D0ED-F1DA-5936-ACA7-DCCB48BA6A57</object-id>
              <tp:taxon-name-part taxon-name-part-type="infraspecific-rank">Subgenus</tp:taxon-name-part>
              <tp:taxon-name-part taxon-name-part-type="subgenus" reg="Sculptomyriola">Sculptomyriola</tp:taxon-name-part>
            </tp:taxon-name><tp:taxon-authority>Belokobylskij, 1988</tp:taxon-authority><xref ref-type="fig" rid="F3">Figs 3</xref><xref ref-type="fig" rid="F5">, 5</xref><xref ref-type="fig" rid="F6">, 6</xref><xref ref-type="fig" rid="F7">, 7</xref><xref ref-type="fig" rid="F8">, 8</xref></tp:nomenclature><tp:treatment-sec sec-type="description" id="SECID0EBQBG"><title>Description of subgenus.</title><p>Vertex densely and coarsely reticulate-rugulose. Ocelli arranged in weakly obtuse or subequilateral triangle. Eye covered by dense and relatively long setae. Antenna long, thickened and setiform. Flagellar segments longitudinal, subsquare or weakly transverse in apical half of antenna. Mesoscutum densely and distinctly punctate. Prescutellar depression short and densely crenulate. Prepectal carina laterally weakly present or completely absent. Precoxal sulcus distinct, long, relatively narrow, sinuate, entirely crenulate or rugulose. Propodeum widely rugulose-reticulate, rarely also with areas delineated by carinae at least posteriorly. Fore wing with large pterostigma. Radial vein (r + 3-SR) with one (r) or two (r + 3-SR) abscissae, arising from posterior 0.3 of pterostigma separately or joined with first radiomedial vein (2-SR). Discoidal (discal) cell anteriorly usually sessile on parastigma, but sometimes shortly petiolate. Recurrent vein (m-cu) usually postfurcal to first radiomedial vein (2-SR), only rarely subinterstitial or very weakly antefurcal. Hind femur wide; hind tibia distinctly clavate. First tergite of metasoma distinctly widened towards apex. Both first metasomal sutures present, rather deep and relatively distinct, densely sculptured. First and second tergites entirely and also third tergite at least in basal third or half densely striate-rugulose. Ovipositor short.</p><fig id="F3" position="float" orientation="portrait"><object-id xmlns:xlink="http://www.w3.org/1999/xlink" content-type="doi" xlink:type="simple">10.3897/zookeys.1204.123909.figure3</object-id><object-id xmlns:xlink="http://www.w3.org/1999/xlink" content-type="arpha" xlink:type="simple">022CB1A6-AAEE-5979-BF14-73CDB23CAD88</object-id><label>Figure 3.</label><caption><p><tp:taxon-name><tp:taxon-name-part taxon-name-part-type="genus" reg="Paradelius">Paradelius</tp:taxon-name-part> (<tp:taxon-name-part taxon-name-part-type="subgenus" reg="Sculptomyriola">Sculptomyriola</tp:taxon-name-part>) <tp:taxon-name-part taxon-name-part-type="species" reg="extremiorientalis">extremiorientalis</tp:taxon-name-part></tp:taxon-name> (Belokobylskij, 1988), comb. nov. (female, holotype) <bold>A</bold> habitus, dorsal view <bold>B</bold> head, front view <bold>C</bold> head, dorsal view <bold>D</bold> antenna <bold>E</bold> mesosoma, dorsal view <bold>F</bold> propodeum and metasoma, dorsal view <bold>G</bold> head and mesosoma, lateral view <bold>H</bold> wings <bold>I</bold> hind leg.</p></caption><graphic xmlns:xlink="http://www.w3.org/1999/xlink" xlink:href="zookeys-1204-261_article-123909__-g003.jpg" position="float" orientation="portrait" xlink:type="simple" id="oo_1064685.jpg"><uri content-type="original_file" xlink:type="simple">https://binary.pensoft.net/fig/1064685</uri></graphic></fig></tp:treatment-sec><tp:treatment-sec><!--Section generated to contain objects referenced in tp:taxon-treatment.--><fig id="F5" position="float" orientation="portrait"><object-id xmlns:xlink="http://www.w3.org/1999/xlink" content-type="doi" xlink:type="simple">10.3897/zookeys.1204.123909.figure5</object-id><object-id xmlns:xlink="http://www.w3.org/1999/xlink" content-type="arpha" xlink:type="simple">D1688EFA-2FC4-55E9-BB34-BB5A406EE2AA</object-id><label>Figure 5.</label><caption><p><tp:taxon-name><tp:taxon-name-part taxon-name-part-type="genus" reg="Paradelius">Paradelius</tp:taxon-name-part> (<tp:taxon-name-part taxon-name-part-type="subgenus" reg="Sculptomyriola">Sculptomyriola</tp:taxon-name-part>) <tp:taxon-name-part taxon-name-part-type="species" reg="ghilarovi">ghilarovi</tp:taxon-name-part></tp:taxon-name> (Belokobylskij, 1988), comb. nov. (female, holotype) <bold>A</bold> habitus, dorsal view <bold>B</bold> head, front view <bold>C</bold> head, dorsal view <bold>D</bold> antenna <bold>E</bold> head and mesosoma, lateral view <bold>F</bold> head and mesosoma, dorsal view <bold>G</bold> propodeum and metasoma, dorsal view <bold>H</bold> wings <bold>I</bold> hind leg.</p></caption><graphic xmlns:xlink="http://www.w3.org/1999/xlink" xlink:href="zookeys-1204-261_article-123909__-g005.jpg" position="float" orientation="portrait" xlink:type="simple" id="oo_1064687.jpg"><uri content-type="original_file" xlink:type="simple">https://binary.pensoft.net/fig/1064687</uri></graphic></fig><fig id="F6" position="float" orientation="portrait"><object-id xmlns:xlink="http://www.w3.org/1999/xlink" content-type="doi" xlink:type="simple">10.3897/zookeys.1204.123909.figure6</object-id><object-id xmlns:xlink="http://www.w3.org/1999/xlink" content-type="arpha" xlink:type="simple">8BA313CB-9B5A-57C0-A215-FCC67B5FCD1B</object-id><label>Figure 6.</label><caption><p><tp:taxon-name><tp:taxon-name-part taxon-name-part-type="genus" reg="Paradelius">Paradelius</tp:taxon-name-part> (<tp:taxon-name-part taxon-name-part-type="subgenus" reg="Sculptomyriola">Sculptomyriola</tp:taxon-name-part>) <tp:taxon-name-part taxon-name-part-type="species" reg="koreanus">koreanus</tp:taxon-name-part></tp:taxon-name> Belokobylskij &amp; Ku, sp. nov. (female, holotype) <bold>A</bold> habitus, lateral view <bold>B</bold> head, front view <bold>C</bold> head, dorsal view <bold>D</bold> antenna <bold>E</bold> head and mesosoma, lateral view <bold>F</bold> head and mesosoma, dorsal view <bold>G</bold> propodeum and metasoma, dorsal view <bold>H</bold> hind leg <bold>I</bold> wings.</p></caption><graphic xmlns:xlink="http://www.w3.org/1999/xlink" xlink:href="zookeys-1204-261_article-123909__-g006.jpg" position="float" orientation="portrait" xlink:type="simple" id="oo_1064688.jpg"><uri content-type="original_file" xlink:type="simple">https://binary.pensoft.net/fig/1064688</uri></graphic></fig><fig id="F7" position="float" orientation="portrait"><object-id xmlns:xlink="http://www.w3.org/1999/xlink" content-type="doi" xlink:type="simple">10.3897/zookeys.1204.123909.figure7</object-id><object-id xmlns:xlink="http://www.w3.org/1999/xlink" content-type="arpha" xlink:type="simple">13EC7016-C7A5-5720-B643-69C38FD44A15</object-id><label>Figure 7.</label><caption><p><tp:taxon-name><tp:taxon-name-part taxon-name-part-type="genus" reg="Paradelius">Paradelius</tp:taxon-name-part> (<tp:taxon-name-part taxon-name-part-type="subgenus" reg="Sculptomyriola">Sculptomyriola</tp:taxon-name-part>) <tp:taxon-name-part taxon-name-part-type="species" reg="sinevi">sinevi</tp:taxon-name-part></tp:taxon-name> (Belokobylskij, 1998), comb. nov. (female, holotype) <bold>A</bold> habitus, lateral view <bold>B</bold> head, front view <bold>C</bold> head, dorsal view <bold>D</bold> antenna <bold>E</bold> head and mesosoma, lateral view <bold>F</bold> mesosoma, dorsal view <bold>G</bold> propodeum and metasoma, dorsal view <bold>H</bold> wings <bold>I</bold> hind leg.</p></caption><graphic xmlns:xlink="http://www.w3.org/1999/xlink" xlink:href="zookeys-1204-261_article-123909__-g007.jpg" position="float" orientation="portrait" xlink:type="simple" id="oo_1064689.jpg"><uri content-type="original_file" xlink:type="simple">https://binary.pensoft.net/fig/1064689</uri></graphic></fig><fig id="F8" position="float" orientation="portrait"><object-id xmlns:xlink="http://www.w3.org/1999/xlink" content-type="doi" xlink:type="simple">10.3897/zookeys.1204.123909.figure8</object-id><object-id xmlns:xlink="http://www.w3.org/1999/xlink" content-type="arpha" xlink:type="simple">99BB206D-BB36-59CC-A595-343811E17137</object-id><label>Figure 8.</label><caption><p>Fore wings. <bold>A</bold><tp:taxon-name><tp:taxon-name-part taxon-name-part-type="genus" reg="Paradelius">Paradelius</tp:taxon-name-part> (<tp:taxon-name-part taxon-name-part-type="subgenus" reg="Sculptomyriola">Sculptomyriola</tp:taxon-name-part>) <tp:taxon-name-part taxon-name-part-type="species" reg="ghilarovi">ghilarovi</tp:taxon-name-part></tp:taxon-name> (Belokobylskij) <bold>B</bold><tp:taxon-name><tp:taxon-name-part taxon-name-part-type="genus" reg="Paradelius">P.</tp:taxon-name-part> (<tp:taxon-name-part taxon-name-part-type="subgenus" reg="Sculptomyriola">Sc.</tp:taxon-name-part>) <tp:taxon-name-part taxon-name-part-type="species" reg="koreanus">koreanus</tp:taxon-name-part></tp:taxon-name> sp. nov. <bold>C</bold><tp:taxon-name><tp:taxon-name-part taxon-name-part-type="genus" reg="Paradelius">P.</tp:taxon-name-part> (<tp:taxon-name-part taxon-name-part-type="subgenus" reg="Sculptomyriola">Sc.</tp:taxon-name-part>) <tp:taxon-name-part taxon-name-part-type="species" reg="sinevi">sinevi</tp:taxon-name-part></tp:taxon-name> (Belokobylskij).</p></caption><graphic xmlns:xlink="http://www.w3.org/1999/xlink" xlink:href="zookeys-1204-261_article-123909__-g008.jpg" position="float" orientation="portrait" xlink:type="simple" id="oo_1064690.jpg"><uri content-type="original_file" xlink:type="simple">https://binary.pensoft.net/fig/1064690</uri></graphic></fig></tp:treatment-sec></tp:taxon-treatment>
