# Supplementary material for: ﻿Review of the genus Paradelius De Saeger, 1942 of East Asia (Hymenoptera, Braconidae, Cheloninae, Adeliini) with the description of a new species from South Korea
Source: Zookeys. 2024 Jun 7;1204:261–99. doi: 10.3897/zookeys.1204.123909 (PMC11179094; doi:10.3897/zookeys.1204.123909)
Supplement: XML Treatment for Paradelius (Sculptomyriola) extremiorientalis [file zookeys.1204.123909-treatment5.xml]

<!DOCTYPE tp:taxon-treatment
  PUBLIC "-//TaxonX//DTD Taxonomic Treatment Publishing DTD v0 20100105//EN" "tax-treatment-NSO.dtd">
<tp:taxon-treatment xmlns:tp="http://www.plazi.org/taxpub"><tp:treatment-meta><kwd-group><label>Taxon classification</label><kwd>
                <named-content content-type="kingdom">Animalia</named-content>
              </kwd><kwd>
                <named-content content-type="order">Hymenoptera</named-content>
              </kwd><kwd>
                <named-content content-type="family">Braconidae</named-content>
              </kwd></kwd-group><mixed-citation publication-type="journal"><person-group><name><surname>Belokobylskij</surname><given-names>Sergey A.</given-names></name><name><surname>Ku</surname><given-names>Deokseo</given-names></name><name><surname>Chen</surname><given-names>Xue-xin</given-names></name></person-group><article-title>﻿Review of the genus <italic><tp:taxon-name><tp:taxon-name-part taxon-name-part-type="genus" reg="Paradelius">Paradelius</tp:taxon-name-part></tp:taxon-name></italic> De Saeger, 1942 of East Asia (<tp:taxon-name><tp:taxon-name-part taxon-name-part-type="order">Hymenoptera</tp:taxon-name-part></tp:taxon-name>, <tp:taxon-name><tp:taxon-name-part taxon-name-part-type="family">Braconidae</tp:taxon-name-part></tp:taxon-name>, <tp:taxon-name><tp:taxon-name-part taxon-name-part-type="subfamily">Cheloninae</tp:taxon-name-part></tp:taxon-name>, <tp:taxon-name><tp:taxon-name-part taxon-name-part-type="tribe">Adeliini</tp:taxon-name-part></tp:taxon-name>) with the description of a new species from South Korea</article-title><source>Zookeys</source><day>07</day><month>06</month><year>2024</year><volume>1204</volume><fpage>261</fpage><lpage>299</lpage><pub-id pub-id-type="doi">10.3897/zookeys.1204.123909</pub-id></mixed-citation></tp:treatment-meta><tp:nomenclature><label>﻿</label><tp:taxon-name><object-id xmlns:xlink="http://www.w3.org/1999/xlink" content-type="arpha" xlink:type="simple">5CEF3EAB-1E9D-53BA-9E30-CAD5F58AC0C8</object-id><tp:taxon-name-part taxon-name-part-type="genus" reg="Paradelius">Paradelius</tp:taxon-name-part> (<tp:taxon-name-part taxon-name-part-type="subgenus" reg="Sculptomyriola">Sculptomyriola</tp:taxon-name-part>) <tp:taxon-name-part taxon-name-part-type="species" reg="extremiorientalis">extremiorientalis</tp:taxon-name-part></tp:taxon-name><tp:taxon-authority>(Belokobylskij, 1988)</tp:taxon-authority><tp:taxon-status xmlns:xlink="http://www.w3.org/1999/xlink" xlink:type="simple">comb. nov.</tp:taxon-status><xref ref-type="fig" rid="F3">Figs 3</xref><xref ref-type="fig" rid="F4">, 4C</xref><tp:nomenclature-citation-list><tp:nomenclature-citation><tp:taxon-name>
                  <tp:taxon-name-part taxon-name-part-type="genus" reg="Sculptomyriola">Sculptomyriola</tp:taxon-name-part>
                  <tp:taxon-name-part taxon-name-part-type="species" reg="extremiorientalis">extremiorientalis</tp:taxon-name-part>
                </tp:taxon-name><comment>Belokobylskij, 1988: 145; 1998: 554; <xref ref-type="bibr" rid="B11">Ku et al. 2001</xref>: 15; <xref ref-type="bibr" rid="B21">Yu et al. 2016</xref>.</comment></tp:nomenclature-citation></tp:nomenclature-citation-list></tp:nomenclature><tp:treatment-sec sec-type="material" id="SECID0E1TBG"><title>Material examined.</title><p>Russia. Primorskiy Territory: “Primorskiy Territory, [Partizansk District], env. Sergeevka, Belokobylskij [col.], forest, 21.VII.1979”, “Holotypus <italic><tp:taxon-name><tp:taxon-name-part taxon-name-part-type="genus" reg="Sculptomyriola">Sculptomyriola</tp:taxon-name-part><tp:taxon-name-part taxon-name-part-type="species" reg="extremiorientalis">extremiorientalis</tp:taxon-name-part></tp:taxon-name></italic> Belokobylsk.[ij]”, 1 female (<abbrev xmlns:xlink="http://www.w3.org/1999/xlink" xlink:title="holotype" id="ABBRID0ELUBG" xlink:type="simple">HT</abbrev>) (<named-content xmlns:xlink="http://www.w3.org/1999/xlink" content-type="dwc:institutional_code" xlink:title="the Zoological Institute of the Russian Academy of Sciences, St Petersburg, Russia" xlink:href="http://grbio.org/institution/zoological-institute-russian-academy-sciences" xlink:type="simple">ZISP</named-content>); ‘Kedrovaya Pad’ Nature Reserve, 12.VIII.1976 (Berezantsev), 1 male (<abbrev xmlns:xlink="http://www.w3.org/1999/xlink" xlink:title="paratype" id="ABBRID0EUUBG" xlink:type="simple">PT</abbrev>); 30 km S of Slavyanka, at light, 2, 3 &amp; 5.VIII.1985 (S. Belokobylskij), 5 females (PTs); same locality, forest, clearings, 5.VIII.1985 (S. Belokobylskij), 2 females (PTs); 25 km S of Slavyanka, Vityaz’, at light, 2.VIII.1982 (I. Kerzhner), 3 females; Vladivostok, Sedanka, forest, 31.VII.1984 (S. Belokobylskij), 1 female (<abbrev xmlns:xlink="http://www.w3.org/1999/xlink" xlink:title="paratype" id="ABBRID0E3VBG" xlink:type="simple">PT</abbrev>); 10 km S of Partizansk, forest, 18.VII.1979 (S. Belokobylskij), 1 female (<abbrev xmlns:xlink="http://www.w3.org/1999/xlink" xlink:title="paratype" id="ABBRID0EMWBG" xlink:type="simple">PT</abbrev>); 15 km SE of Partizansk, oak-forest, 22.VII.1984 (S. Belokobylskij), 10 females, 2 males (PTs); 10 km SE of Partizansk, oak-forest, 22.VII.1984 (S. Belokobylskij), 2 females; Lazovskiy Nature Reserve, 10 km SW of Sokolchi, rocks, mixed forest, 23.VII.1993 (S. Belokobylskij), 1 female, 1 male; 20 km N of Rudnaya Pristan’, oak-forest, 18.VII.1979 (S. Belokobylskij), 1 female (<abbrev xmlns:xlink="http://www.w3.org/1999/xlink" xlink:title="paratype" id="ABBRID0EAYBG" xlink:type="simple">PT</abbrev>); 20 km SE of Ussuriysk, at light, 31.VII &amp; 1–4.VIII.1991 (S. Belokobylskij), 4 females, 1 male; same locality, forest, clearings, 1 &amp; 5.VIII.1991 (S. Belokobylskij), 3 females; 20 km E of Ussuriysk, at light, 26.VII.1999 (S. Sinev), 1 female; 25 km E of Spassk-Dal’niy, forest, 12.VII.1991 (S. Belokobylskij), 1 female; 20 km SE of Spassk-Dal’niy, Evseevka, forest, 18.VII.1991 (S. Belokobylskij), 1 female; 20 km NNW of Spassk-Dal’niy, Novosel’skoe, meadow, bush, 19.VII.1998 (S. Belokobylskij), 1 female; Spassk-Dal’niy, forest, 13.VII.1991 (S. Belokobylskij), 1 female. Kuril Islands: Shikotan I., 5–7 km S of Krabozavodsk, 17.VIII.1973 (D. Kasparyan), 1 male (<abbrev xmlns:xlink="http://www.w3.org/1999/xlink" xlink:title="paratype" id="ABBRID0EY1BG" xlink:type="simple">PT</abbrev>) (All in <named-content xmlns:xlink="http://www.w3.org/1999/xlink" content-type="dwc:institutional_code" xlink:title="the Zoological Institute of the Russian Academy of Sciences, St Petersburg, Russia" xlink:href="http://grbio.org/institution/zoological-institute-russian-academy-sciences" xlink:type="simple">ZISP</named-content>).</p><fig id="F4" position="float" orientation="portrait"><object-id xmlns:xlink="http://www.w3.org/1999/xlink" content-type="doi" xlink:type="simple">10.3897/zookeys.1204.123909.figure4</object-id><object-id xmlns:xlink="http://www.w3.org/1999/xlink" content-type="arpha" xlink:type="simple">47D9F93D-1262-5AB1-A346-B82980A16CBA</object-id><label>Figure 4.</label><caption><p>Fore wings. <bold>A</bold><tp:taxon-name><tp:taxon-name-part taxon-name-part-type="genus" reg="Paradelius">Paradelius</tp:taxon-name-part> (<tp:taxon-name-part taxon-name-part-type="subgenus" reg="Paradelius">Paradelius</tp:taxon-name-part>) <tp:taxon-name-part taxon-name-part-type="species" reg="ghesquierei">ghesquierei</tp:taxon-name-part></tp:taxon-name> De Saeger <bold>B</bold><tp:taxon-name><tp:taxon-name-part taxon-name-part-type="genus" reg="Paradelius">P.</tp:taxon-name-part> (<tp:taxon-name-part taxon-name-part-type="subgenus" reg="Paradelius">P.</tp:taxon-name-part>) <tp:taxon-name-part taxon-name-part-type="species" reg="chinensis">chinensis</tp:taxon-name-part></tp:taxon-name> He &amp; Chen <bold>C</bold><tp:taxon-name><tp:taxon-name-part taxon-name-part-type="genus" reg="Paradelius">P.</tp:taxon-name-part> (<tp:taxon-name-part taxon-name-part-type="subgenus" reg="Sculptomyriola">Sculptomyriola</tp:taxon-name-part>) <tp:taxon-name-part taxon-name-part-type="species" reg="extremiorientalis">extremiorientalis</tp:taxon-name-part></tp:taxon-name> (Belokobylskij).</p></caption><graphic xmlns:xlink="http://www.w3.org/1999/xlink" xlink:href="zookeys-1204-261_article-123909__-g004.jpg" position="float" orientation="portrait" xlink:type="simple" id="oo_1064686.jpg"><uri content-type="original_file" xlink:type="simple">https://binary.pensoft.net/fig/1064686</uri></graphic></fig><p>South Korea. Gyeonggi-do, Mt. Chungnyeong, at light, 3.VII–16.VIII.1999 (D. Ku), 1 female (<abbrev xmlns:xlink="http://www.w3.org/1999/xlink" content-type="institution" xlink:title="the Science Museum of Natural Enemies, Geochang, Republic of Korea" id="ABBRID0EA4BG" xlink:type="simple">SMNE</abbrev>); Gyeongsangnam-do, Geochang-gun, Sinwon-myeon, Waryong-ri, Malaise Trap, 18.VI–2.VII.2022 (D. Ku, J. Lee, H. Jeong), 1 female (<abbrev xmlns:xlink="http://www.w3.org/1999/xlink" content-type="institution" xlink:title="the Science Museum of Natural Enemies, Geochang, Republic of Korea" id="ABBRID0EF4BG" xlink:type="simple">SMNE</abbrev>); Gyeongsangnam-do, Goseong-gun, Hail-myeon, Suyang-ri, <named-content xmlns:xlink="http://www.w3.org/1999/xlink" content-type="dwc:verbatimCoordinates" xlink:type="simple"><named-content content-type="geo-json" specific-use="{&#34;type&#34;:&#34;Point&#34;,&#34;coordinates&#34;:[128.202306,34.976333]}" id="NCID0EN4BG" xlink:type="simple">34°58'34.8"N, 128°12'08.3"E</named-content></named-content>, 23.VI.2023 (S. Belokobylskij), 1 male (<named-content xmlns:xlink="http://www.w3.org/1999/xlink" content-type="dwc:institutional_code" xlink:title="the Zoological Institute of the Russian Academy of Sciences, St Petersburg, Russia" xlink:href="http://grbio.org/institution/zoological-institute-russian-academy-sciences" xlink:type="simple">ZISP</named-content>); Gyeongsangnam-do, Sancheong-gun, 30 km NNW of Jinju, forest, bush, 800 m, 29.VI.2002 (S. Belokobylskij), 1 female (<named-content xmlns:xlink="http://www.w3.org/1999/xlink" content-type="dwc:institutional_code" xlink:title="the Zoological Institute of the Russian Academy of Sciences, St Petersburg, Russia" xlink:href="http://grbio.org/institution/zoological-institute-russian-academy-sciences" xlink:type="simple">ZISP</named-content>).</p></tp:treatment-sec><tp:treatment-sec sec-type="description" id="SECID0EU5BG"><title>Description.</title><p><bold>Female</bold>. Body length 2.0–2.6 mm; fore wing length 1.7–2.0 mm.</p><p><bold><italic>Head</italic></bold>. Head 2.0–2.2× wider than its medial length (dorsal view), approxi­mately as wide as mesoscutum. Occiput distinctly evenly concave. Head behind eyes weakly convex to roundly narrowed; transverse diameter of eye 1.2–1.4× larger than length of temple (dorsal view). Ocelli arranged in triangle with base 1.2–1.3× its sides. POL 2.0–2.5× Od, 0.6–0.7× OOL. Eye 1.5–1.6× as high as broad. Malar space 1.0–1.2× basal width of mandible, 0.2–0.3× height of eye. Face convex, width of face 1.6–1.7× its median height, 1.1–1.3× height of eye. Tentorial pits small, distance between pits 1.1–1.3× distance from pit to eye. Clypeus high and weakly convex, its width 1.5–1.7× median height, ~ 0.6× width of face. Head strongly roundly narrowed below eyes (front view).</p><p><bold><italic>Antenna.</italic></bold> Antenna 20-segmented, thickened, setiform, its apical segments elongate, but medial ones often subsquare. Scape 2.2–2.6× longer than wide. First flagellar segment 2.6–2.8× longer than its apical width, 1.1–1.2× longer than second segment. Tenth–twentieth segments subsquare. Penultimate segment 1.1–1.5× longer than its width, 0.7–0.8× as long as obtuse apical segment.</p><p><bold><italic>Mesosoma</italic></bold>. Mesosoma 1.5–1.7× longer than maximum height. Mesoscutum highly and curvedly elevated above pronotum (lateral view), 1.4–1.5× as wide as its medial length (dorsal view). Prescutellar depression (scutellar sulcus) shallow, with distinct numerous carinae. Scutellum 0.7–0.8× as long as anterior width. Prepectal carina widely absent, sometimes only weakly or very weakly visible laterally. Precoxal sulcus distinct, oblique, extending below almost throughout all lower part of mesopleuron, rugulose.</p><p><bold><italic>Wings</italic></bold>. Fore wing 2.6–2.8× longer than maximum width. Pterostigma 2.5–2.7× longer than its maximum width. Radial vein (r) arising from distal 0.4 of pterostigma. First radiomedial vein (2-SR) arising from pterostigma from one point with radial vein (r) or (more usually) weakly distant from it. Present two abscissae of radial vein (r and 3-SR) with very short first radial abscissa (r) and long second abscissa (3-SR), but sometimes present only single abscissa of radial vein (r); second abscissa (3-SR) weakly curved, sclerotised in basal 0.2–0.3 and desclerotised on remaining part, reaching as track distal margin of wing. Radial (marginal) cell shortened, 2.5–4.0× longer than its maximum width. Metacarp (1-R1) sclerotised in basal half, its sclerotised part 0.4–0.5× as long as pterostigma. First radiomedial vein (2-SR) mainly distinctly sclerotised, 4.0–6.0× longer than recurrent vein (m-cu). Recurrent vein (m-cu) distinctly postfurcal to first radiomedial vein (2-SR), posteriorly subparallel with basal vein (1-M). Discoidal (discal) cell shortly petiolate anteriorly 1.3–1.4× longer than its maximum width. Nervulus (cu-a) subperpendicular to longitudinal anal vein (1-1A), weakly postfurcal, distance between basal vein (1-M) and nervulus (cu-a) ~ 0.3× nervulus (cu-a) length. Hind wing 3.2–3.4× longer than maximum width. First abscissa of mediocubital vein (M+CU) 2.0–2.5× longer than second abscissa (1-M).</p><p><bold><italic>Legs</italic></bold>. Hind coxa long, 1.7–1.8× longer than maximum width, 1.4–1.5× longer than propodeum (lateral view). Hind femur 3.1–3.5× longer than maximum width. Hind tibia claviform, 4.5–5.2× longer than maximum width, 0.7–0.8× as wide as hind femur; longest inner tibial spur ~ 0.5× hind basitarsus length. Hind tarsus as long as hind tibia, its basitarsus 0.8–0.9× as long as second–fifth segments combined, 2.5–3.0× longer than second segment, 3.3–3.5× longer than fifth segment (without pretarsus).</p><p><bold><italic>Metasoma</italic></bold>. Metasoma 0.8–0.9× as long as mesosoma. All tergites (especially first to third ones) distinctly sclerotised. First suture shallow, poorly visible, strongly curved; second suture distinct, narrow, weakly curved. Medial length of first tergite 0.6–0.7× its apical width, 1.2–1.4× longer than second tergite. Second tergite 1.2–1.5× longer than third tergite. Length of first to third tergites combined 1.1–1.2× their maximum width. Third tergite weakly evenly curved on posterior margin. Ovipositor sheaths short, weakly thickened, 0.2–0.3× as long as first–third tergites combined.</p><p><bold><italic>Sculpture</italic></bold>. Head densely and small areolate-punctate, vertex sometimes with fine transverse striae posteriorly, frons punctate-shagreened; face densely punctate-reticulate and upper with transverse striation upper, clypeus weakly and sparsely punctate, shagreened between punctures. Mesoscutum and scutellum densely and distinctly punctate. Mesopleuron anteriorly and below sparse punctate and finely shagreened, almost smooth in posterior upper half; metapleuron transversely striate with sparse punctation anteriorly, rugose-reticulate posteriorly. Propodeum submedially with coarse curved transverse keel; often areas distinctly delineated by carinae, with narrow and inversely-pentagonal areola, but sometimes anterior carinae of areola indistinct and areola indistinctly delineated; anterolateral areas elongated, petiolate area short; propodeum usually entirely densely rugulose in basal half, but sometimes almost smooth in posterior half. First and second tergites entirely and third tergite in basal 0.5–0.7 distinctly and densely striate with dense rugosity or densely areolate-rugose; posterior half of third and following tergites densely and finely shagreened to smooth.</p><p><bold><italic>Colour</italic></bold>. Body mainly black, only sometimes head partly dark reddish brown. Antenna black, few basal segments dark reddish brown. Palpi yellow, usually infuscate basally. Fore and middle legs yellowish brown or reddish brown, partly paler; hind leg reddish brown to dark reddish brown, partly black. Fore wing faintly infuscate, without dark band under pterostigma or only with wide darkening. Pterostigma and parastigma dark brown, most veins brown, metacarp (1-R1) pale brown.</p><p><bold>Male</bold>. Body length 1.9–2.3 mm; fore wing length 1.8–2.0 mm. Antenna 20-segmented, evenly setiform, distinctly longer than body. First flagellar segment 2.2–2.4× longer than its apical width, 1.1–1.2× longer than second segment. Penultimate segment ~2.0× longer than its width. Discoidal (discal) cell of fore wing distinctly petiolate. First tergite only weakly longer than second tergite. Second tergite 1.3–1.7× longer than third tergite. Length of first to third tergites combined 1.1–1.3× their maximum width. Head often dark reddish brown to black, sometimes face reddish brown. Hind femur mainly (dark) reddish brown or pale brown. Fore wing hyaline or subhyaline. Pterostigma and parastigma brown, most veins hyaline and transparent. Otherwise similar to female.</p></tp:treatment-sec><tp:treatment-sec sec-type="distribution" id="SECID0EZAAI"><title>Distribution.</title><p>Russia (Primorskiy Territory, Sakhalin Province: Kuril Islands), Korean Peninsula.</p></tp:treatment-sec><tp:treatment-sec><!--Section generated to contain objects referenced in tp:taxon-treatment.--><fig id="F3" position="float" orientation="portrait"><object-id xmlns:xlink="http://www.w3.org/1999/xlink" content-type="doi" xlink:type="simple">10.3897/zookeys.1204.123909.figure3</object-id><object-id xmlns:xlink="http://www.w3.org/1999/xlink" content-type="arpha" xlink:type="simple">022CB1A6-AAEE-5979-BF14-73CDB23CAD88</object-id><label>Figure 3.</label><caption><p><tp:taxon-name><tp:taxon-name-part taxon-name-part-type="genus" reg="Paradelius">Paradelius</tp:taxon-name-part> (<tp:taxon-name-part taxon-name-part-type="subgenus" reg="Sculptomyriola">Sculptomyriola</tp:taxon-name-part>) <tp:taxon-name-part taxon-name-part-type="species" reg="extremiorientalis">extremiorientalis</tp:taxon-name-part></tp:taxon-name> (Belokobylskij, 1988), comb. nov. (female, holotype) <bold>A</bold> habitus, dorsal view <bold>B</bold> head, front view <bold>C</bold> head, dorsal view <bold>D</bold> antenna <bold>E</bold> mesosoma, dorsal view <bold>F</bold> propodeum and metasoma, dorsal view <bold>G</bold> head and mesosoma, lateral view <bold>H</bold> wings <bold>I</bold> hind leg.</p></caption><graphic xmlns:xlink="http://www.w3.org/1999/xlink" xlink:href="zookeys-1204-261_article-123909__-g003.jpg" position="float" orientation="portrait" xlink:type="simple" id="oo_1064685.jpg"><uri content-type="original_file" xlink:type="simple">https://binary.pensoft.net/fig/1064685</uri></graphic></fig></tp:treatment-sec><ref-list><ref id="B11"><mixed-citation xmlns:xlink="http://www.w3.org/1999/xlink" xlink:type="simple"><person-group><name name-style="western"><surname>Ku</surname><given-names>DS</given-names></name><name name-style="western"><surname>Belokobylskij</surname><given-names>SA</given-names></name><name name-style="western"><surname>Cha</surname><given-names>JY</given-names></name></person-group> (<year>2001</year>) <tp:taxon-name><tp:taxon-name-part taxon-name-part-type="order">Hymenoptera</tp:taxon-name-part></tp:taxon-name> (<tp:taxon-name><tp:taxon-name-part taxon-name-part-type="family">Braconidae</tp:taxon-name-part></tp:taxon-name>). Economic Insects of Korea 16. <tp:taxon-name><tp:taxon-name-part taxon-name-part-type="class">Insecta</tp:taxon-name-part></tp:taxon-name> Koreana. Supplement 23, 283 pp.</mixed-citation></ref><ref id="B21"><mixed-citation xmlns:xlink="http://www.w3.org/1999/xlink" xlink:type="simple"><person-group><name name-style="western"><surname>Yu</surname><given-names>DS</given-names></name><name name-style="western"><surname>van Achterberg</surname><given-names>C</given-names></name><name name-style="western"><surname>Horstmann</surname><given-names>K</given-names></name></person-group> (<year>2016</year>) Taxapad 2016. <tp:taxon-name><tp:taxon-name-part taxon-name-part-type="superfamily">Ichneumonoidea</tp:taxon-name-part></tp:taxon-name> 2015. Nepean, Ottawa, Ontario. [Database on flash-drive]</mixed-citation></ref></ref-list></tp:taxon-treatment>
