# Supplementary material for: ﻿Review of the genus Paradelius De Saeger, 1942 of East Asia (Hymenoptera, Braconidae, Cheloninae, Adeliini) with the description of a new species from South Korea
Source: Zookeys. 2024 Jun 7;1204:261–99. doi: 10.3897/zookeys.1204.123909 (PMC11179094; doi:10.3897/zookeys.1204.123909)
Supplement: XML Treatment for Paradelius (Sculptomyriola) ghilarovi [file zookeys.1204.123909-treatment6.xml]

<!DOCTYPE tp:taxon-treatment
  PUBLIC "-//TaxonX//DTD Taxonomic Treatment Publishing DTD v0 20100105//EN" "tax-treatment-NSO.dtd">
<tp:taxon-treatment xmlns:tp="http://www.plazi.org/taxpub"><tp:treatment-meta><kwd-group><label>Taxon classification</label><kwd>
                <named-content content-type="kingdom">Animalia</named-content>
              </kwd><kwd>
                <named-content content-type="order">Hymenoptera</named-content>
              </kwd><kwd>
                <named-content content-type="family">Braconidae</named-content>
              </kwd></kwd-group><mixed-citation publication-type="journal"><person-group><name><surname>Belokobylskij</surname><given-names>Sergey A.</given-names></name><name><surname>Ku</surname><given-names>Deokseo</given-names></name><name><surname>Chen</surname><given-names>Xue-xin</given-names></name></person-group><article-title>﻿Review of the genus <italic><tp:taxon-name><tp:taxon-name-part taxon-name-part-type="genus" reg="Paradelius">Paradelius</tp:taxon-name-part></tp:taxon-name></italic> De Saeger, 1942 of East Asia (<tp:taxon-name><tp:taxon-name-part taxon-name-part-type="order">Hymenoptera</tp:taxon-name-part></tp:taxon-name>, <tp:taxon-name><tp:taxon-name-part taxon-name-part-type="family">Braconidae</tp:taxon-name-part></tp:taxon-name>, <tp:taxon-name><tp:taxon-name-part taxon-name-part-type="subfamily">Cheloninae</tp:taxon-name-part></tp:taxon-name>, <tp:taxon-name><tp:taxon-name-part taxon-name-part-type="tribe">Adeliini</tp:taxon-name-part></tp:taxon-name>) with the description of a new species from South Korea</article-title><source>Zookeys</source><day>07</day><month>06</month><year>2024</year><volume>1204</volume><fpage>261</fpage><lpage>299</lpage><pub-id pub-id-type="doi">10.3897/zookeys.1204.123909</pub-id></mixed-citation></tp:treatment-meta><tp:nomenclature><label>﻿</label><tp:taxon-name><object-id xmlns:xlink="http://www.w3.org/1999/xlink" content-type="arpha" xlink:type="simple">3EA94CD3-15D3-5F36-8D70-A049F2F4EBB1</object-id><tp:taxon-name-part taxon-name-part-type="genus" reg="Paradelius">Paradelius</tp:taxon-name-part> (<tp:taxon-name-part taxon-name-part-type="subgenus" reg="Sculptomyriola">Sculptomyriola</tp:taxon-name-part>) <tp:taxon-name-part taxon-name-part-type="species" reg="ghilarovi">ghilarovi</tp:taxon-name-part></tp:taxon-name><tp:taxon-authority>(Belokobylskij, 1988)</tp:taxon-authority><tp:taxon-status xmlns:xlink="http://www.w3.org/1999/xlink" xlink:type="simple">comb. nov.</tp:taxon-status><xref ref-type="fig" rid="F5">Figs 5</xref><xref ref-type="fig" rid="F8">, 8A</xref><tp:nomenclature-citation-list><tp:nomenclature-citation><tp:taxon-name>
                  <tp:taxon-name-part taxon-name-part-type="genus" reg="Sculptomyriola">Sculptomyriola</tp:taxon-name-part>
                  <tp:taxon-name-part taxon-name-part-type="species" reg="ghilarovi">ghilarovi</tp:taxon-name-part>
                </tp:taxon-name><comment>Belokobylskij, 1988: 147; 1998: 556; <xref ref-type="bibr" rid="B11">Ku et al. 2001</xref>: 15; <xref ref-type="bibr" rid="B21">Yu et al. 2016</xref>.</comment></tp:nomenclature-citation></tp:nomenclature-citation-list></tp:nomenclature><tp:treatment-sec sec-type="material" id="SECID0EFDAI"><title>Material examined.</title><p>Russia. Primorskiy Territory: “Primorskiy Territory, 20 km SE of Ussuriysk, Gornotayozhnoe, at light, Budris [col.], 3.IX.1983”, “Holotypus <italic><tp:taxon-name><tp:taxon-name-part taxon-name-part-type="genus" reg="Sculptomyriola">Sculptomyriola</tp:taxon-name-part><tp:taxon-name-part taxon-name-part-type="species" reg="ghilarovi">ghilarovi</tp:taxon-name-part></tp:taxon-name></italic> Belokobylskij”, 1 female (<abbrev xmlns:xlink="http://www.w3.org/1999/xlink" xlink:title="holotype" id="ABBRID0EWDAI" xlink:type="simple">HT</abbrev>) (<named-content xmlns:xlink="http://www.w3.org/1999/xlink" content-type="dwc:institutional_code" xlink:title="the Zoological Institute of the Russian Academy of Sciences, St Petersburg, Russia" xlink:href="http://grbio.org/institution/zoological-institute-russian-academy-sciences" xlink:type="simple">ZISP</named-content>); 20 km E of Ussuriysk, GTS, at light, 3, 5 &amp; 6.IX.1983 (E. Budris), 5 females (PTs); 20 km E of Ussuriysk, GTS, at light, 27.VIII.1984 (S. Sinev), 2 females (PTs) (All in <named-content xmlns:xlink="http://www.w3.org/1999/xlink" content-type="dwc:institutional_code" xlink:title="the Zoological Institute of the Russian Academy of Sciences, St Petersburg, Russia" xlink:href="http://grbio.org/institution/zoological-institute-russian-academy-sciences" xlink:type="simple">ZISP</named-content>).</p><p>South Korea. Gyeongsangbuk-do, Mt. Baekam, Gujuryeong, at light, 10–11.VIII.1999 (D. Ku), 1 female (<abbrev xmlns:xlink="http://www.w3.org/1999/xlink" content-type="institution" xlink:title="the Science Museum of Natural Enemies, Geochang, Republic of Korea" id="ABBRID0ESEAI" xlink:type="simple">SMNE</abbrev>).</p></tp:treatment-sec><tp:treatment-sec sec-type="description" id="SECID0EXEAI"><title>Description.</title><p><bold>Female</bold>. Body length 2.1–2.5 mm; fore wing length 1.9–2.0 mm.</p><p><bold><italic>Head</italic></bold>. Head 2.0–2.3× wider than its medial length (dorsal view), 0.9–1.0× as wide as mesoscutum. Occiput distinctly evenly concave. Head behind eyes distinctly roundly narrowed; transverse diameter of eye 1.5–1.8× larger than length of temple (dorsal view). Ocelli arranged in triangle with base 1.3–1.5× its sides. POL 2.3–2.6× Od, 0.9–1.1× OOL. Eye 1.5–1.6× as high as broad. Malar space 0.8–1.1× basal width of mandible, 0.2–0.3× height of eye. Face convex, its width 1.5–1.7× median height, almost equal to height of eye. Tentorial pits small, distance between pits almost equal to distance from pit to eye. Clypeus high and weakly convex, its width ~ 2.0× median height, 0.6–0.7× width of face; its ventral margin straight medially. Head strongly roundly narrowed below eyes (front view).</p><fig id="F5" position="float" orientation="portrait"><object-id xmlns:xlink="http://www.w3.org/1999/xlink" content-type="doi" xlink:type="simple">10.3897/zookeys.1204.123909.figure5</object-id><object-id xmlns:xlink="http://www.w3.org/1999/xlink" content-type="arpha" xlink:type="simple">D1688EFA-2FC4-55E9-BB34-BB5A406EE2AA</object-id><label>Figure 5.</label><caption><p><tp:taxon-name><tp:taxon-name-part taxon-name-part-type="genus" reg="Paradelius">Paradelius</tp:taxon-name-part> (<tp:taxon-name-part taxon-name-part-type="subgenus" reg="Sculptomyriola">Sculptomyriola</tp:taxon-name-part>) <tp:taxon-name-part taxon-name-part-type="species" reg="ghilarovi">ghilarovi</tp:taxon-name-part></tp:taxon-name> (Belokobylskij, 1988), comb. nov. (female, holotype) <bold>A</bold> habitus, dorsal view <bold>B</bold> head, front view <bold>C</bold> head, dorsal view <bold>D</bold> antenna <bold>E</bold> head and mesosoma, lateral view <bold>F</bold> head and mesosoma, dorsal view <bold>G</bold> propodeum and metasoma, dorsal view <bold>H</bold> wings <bold>I</bold> hind leg.</p></caption><graphic xmlns:xlink="http://www.w3.org/1999/xlink" xlink:href="zookeys-1204-261_article-123909__-g005.jpg" position="float" orientation="portrait" xlink:type="simple" id="oo_1064687.jpg"><uri content-type="original_file" xlink:type="simple">https://binary.pensoft.net/fig/1064687</uri></graphic></fig><p><bold><italic>Antenna</italic></bold>. Antenna 20-segmented, thickened, setiform, apical segments started from ninth transverse and wide in beginning and subsquare or almost rounded subapically (three–four segments). Scape 2.0–2.3× longer than wide. First flagellar segment 2.4–2.7× longer than its apical width, 1.2–1.4× longer than second segment. Tenth segment 0.6× as long as maximum width. Penultimate segment subround, as long as its width, 0.6–0.7× as long as obtuse apical segment.</p><p><bold><italic>Mesosoma</italic></bold>. Mesosoma 1.5–1.6× longer than maximum height. Mesoscutum highly and curvedly elevated above pronotum (lateral view), 1.3–1.4× as wide as its medial length (dorsal view). Prescutellar depression (scutellar sulcus) shallow, with numerous distinct carinae. Scutellum 0.9× as long as anterior width. Prepectal carina almost entirely absent, sometimes very weakly visible laterally. Precoxal sulcus distinct, oblique, extending below almost throughout all lower part of mesopleuron, rugulose-crenulate.</p><p><bold><italic>Wings</italic></bold>. Fore wing 2.4–2.5× longer than maximum width. Pterostigma 2.5–2.7× longer than its maximum width. Radial vein (r) arising from distal 0.4 of pterostigma; first radiomedial vein (2-SR) arising from radial vein (r) weakly distant from pterostigma. Present short first (r) and long second (3-SR) abscissae of radial vein, second abscissa (3-SR) curved anteriorly and almost straight posteriorly, sclerotised in basal 0.2–0.3 and desclerotised on remaining part, reaching as track distal margin of wing. Radial (marginal) cell weakly shortened, 2.7–2.8× longer than its maximum width. Sclerotised basal part of metacarp (1-R1) short, ~ 0.2× as long as pterostigma. First radiomedial vein (2-SR) mainly distinctly sclerotised and pigmented, 5.0–7.0× longer than recurrent vein (m-cu). Recurrent vein (m-cu) weakly postfurcal to first radiomedial vein (2-SR), posteriorly weakly convergent distally with basal vein (1-M). Discoidal (discal) cell broadly sessile anteriorly, ~ 1.3× longer than its maximum width. Nervulus (cu-a) long, subperpendicular to longitudinal anal vein (1-1A), weakly postfurcal, distance between basal vein (1-M) and nervulus (cu-a) 0.2–0.3× nervulus (cu-a) length. Hind wing 3.0–3.6× longer than maximum width. First abscissa of mediocubital vein (M+CU) ~ 2.5× longer than second abscissa (1-M).</p><p><bold><italic>Legs</italic></bold>. Hind coxa short and high, 1.4–1.5× longer than maximum width, 1.5–1.7× longer than propodeum (lateral view). Hind femur 2.7–3.1× longer than its maximum width. Hind tibia distinctly claviform, ~ 4.5× longer than maximum width, ~ 0.7× as wide as hind femur; longest inner tibial spur ~ 0.5× hind basitarsus length. Hind tarsus 0.9–1.0× as long as hind tibia, its basitarsus 0.8–0.9× as long as second–fifth segments combined, 2.6–2.8× longer than second segment, 3.0–3.3× longer than fifth segments (without pretarsus).</p><p><bold><italic>Metasoma</italic></bold>. Metasoma 0.8–0.9× as long as mesosoma. All tergites (especially first to third ones) distinctly sclerotised; first and second sutures distinct, narrow and crenulate, first suture strongly curved, second one weakly curved. Medial length of first tergite 0.6–0.7× its apical width, 1.3–1.4× longer than second tergite. Second tergite ~ 1.3× longer than third tergite. Length of first to third tergites combined 1.1–1.2× their maximum width. Third tergite almost straight on posterior margin. Ovipositor sheaths short, weakly thickened, 0.2–0.3× as long as first–third tergites combined.</p><p><bold><italic>Sculpture</italic></bold>. Head densely and small areolate-punctate with additional small granulation, frons and face densely transversely curvedly striae with dense reticulation between striae, clypeus distinctly densely punctate and smooth between punctures. Mesoscutum and scutellum densely and distinctly punctate-areolate. Mesopleuron entirely or widely and rather sparsely punctate, smooth between punctulae, sometimes entirely smooth in posterior upper half; metapleuron entirely rugose-areolate. Propodeum medially with coarse transverse curved keel; areas rather distinctly or relatively finely delineated by carinae, with rather wide and inversely-pentagonal areola, anterolateral areas rela­tively wide, petiolate area short and trapezoid; propodeum entirely or almost entirely densely rugulose-reticulate. First and second tergites entirely and third tergite in basal 0.8–0.9 distinctly and densely curvedly striate with rugosity; following tergites densely and very finely shagreened to smooth.</p><p><bold><italic>Colour</italic></bold>. Head mainly pale reddish brown, darkened only dorsally on vertex. Mesosoma dorsally mainly black, but pale reddish brown in anterior one–fifth and on large medial area of mesopleuron or almost entirely laterally. Metasoma entirely black. Antenna brownish yellow to pale reddish brown in basal 0.5–0.7, dark brown or black in apical 0.3–0.5. Palpi pale yellow, but distinctly infuscate basally. Legs mainly pale reddish brown to partly reddish brown, sometimes hind tibia and always hind tarsus infuscate; all tibia yellow or pale yellow basally. Fore wing partly faintly infuscate, hyaline in basal one–third, with rather distinct and wide dark sport medially (under pterostigma and along basal (1-M) vein). Pterostigma and parastigma dark brown; most veins brown, but veins in basal one third and apically pale, hyaline.</p><p><bold>Male</bold>. Unknown.</p></tp:treatment-sec><tp:treatment-sec sec-type="distribution" id="SECID0EIIAI"><title>Distribution.</title><p>Russia (Primorskiy Territory), Korean Peninsula.</p></tp:treatment-sec><tp:treatment-sec><!--Section generated to contain objects referenced in tp:taxon-treatment.--><fig id="F8" position="float" orientation="portrait"><object-id xmlns:xlink="http://www.w3.org/1999/xlink" content-type="doi" xlink:type="simple">10.3897/zookeys.1204.123909.figure8</object-id><object-id xmlns:xlink="http://www.w3.org/1999/xlink" content-type="arpha" xlink:type="simple">99BB206D-BB36-59CC-A595-343811E17137</object-id><label>Figure 8.</label><caption><p>Fore wings. <bold>A</bold><tp:taxon-name><tp:taxon-name-part taxon-name-part-type="genus" reg="Paradelius">Paradelius</tp:taxon-name-part> (<tp:taxon-name-part taxon-name-part-type="subgenus" reg="Sculptomyriola">Sculptomyriola</tp:taxon-name-part>) <tp:taxon-name-part taxon-name-part-type="species" reg="ghilarovi">ghilarovi</tp:taxon-name-part></tp:taxon-name> (Belokobylskij) <bold>B</bold><tp:taxon-name><tp:taxon-name-part taxon-name-part-type="genus" reg="Paradelius">P.</tp:taxon-name-part> (<tp:taxon-name-part taxon-name-part-type="subgenus" reg="Sculptomyriola">Sc.</tp:taxon-name-part>) <tp:taxon-name-part taxon-name-part-type="species" reg="koreanus">koreanus</tp:taxon-name-part></tp:taxon-name> sp. nov. <bold>C</bold><tp:taxon-name><tp:taxon-name-part taxon-name-part-type="genus" reg="Paradelius">P.</tp:taxon-name-part> (<tp:taxon-name-part taxon-name-part-type="subgenus" reg="Sculptomyriola">Sc.</tp:taxon-name-part>) <tp:taxon-name-part taxon-name-part-type="species" reg="sinevi">sinevi</tp:taxon-name-part></tp:taxon-name> (Belokobylskij).</p></caption><graphic xmlns:xlink="http://www.w3.org/1999/xlink" xlink:href="zookeys-1204-261_article-123909__-g008.jpg" position="float" orientation="portrait" xlink:type="simple" id="oo_1064690.jpg"><uri content-type="original_file" xlink:type="simple">https://binary.pensoft.net/fig/1064690</uri></graphic></fig></tp:treatment-sec><ref-list><ref id="B11"><mixed-citation xmlns:xlink="http://www.w3.org/1999/xlink" xlink:type="simple"><person-group><name name-style="western"><surname>Ku</surname><given-names>DS</given-names></name><name name-style="western"><surname>Belokobylskij</surname><given-names>SA</given-names></name><name name-style="western"><surname>Cha</surname><given-names>JY</given-names></name></person-group> (<year>2001</year>) <tp:taxon-name><tp:taxon-name-part taxon-name-part-type="order">Hymenoptera</tp:taxon-name-part></tp:taxon-name> (<tp:taxon-name><tp:taxon-name-part taxon-name-part-type="family">Braconidae</tp:taxon-name-part></tp:taxon-name>). Economic Insects of Korea 16. <tp:taxon-name><tp:taxon-name-part taxon-name-part-type="class">Insecta</tp:taxon-name-part></tp:taxon-name> Koreana. Supplement 23, 283 pp.</mixed-citation></ref><ref id="B21"><mixed-citation xmlns:xlink="http://www.w3.org/1999/xlink" xlink:type="simple"><person-group><name name-style="western"><surname>Yu</surname><given-names>DS</given-names></name><name name-style="western"><surname>van Achterberg</surname><given-names>C</given-names></name><name name-style="western"><surname>Horstmann</surname><given-names>K</given-names></name></person-group> (<year>2016</year>) Taxapad 2016. <tp:taxon-name><tp:taxon-name-part taxon-name-part-type="superfamily">Ichneumonoidea</tp:taxon-name-part></tp:taxon-name> 2015. Nepean, Ottawa, Ontario. [Database on flash-drive]</mixed-citation></ref></ref-list></tp:taxon-treatment>
