# Supplementary material for: ﻿Review of the genus Paradelius De Saeger, 1942 of East Asia (Hymenoptera, Braconidae, Cheloninae, Adeliini) with the description of a new species from South Korea
Source: Zookeys. 2024 Jun 7;1204:261–99. doi: 10.3897/zookeys.1204.123909 (PMC11179094; doi:10.3897/zookeys.1204.123909)
Supplement: XML Treatment for Paradelius (Sculptomyriola) koreanus [file zookeys.1204.123909-treatment7.xml]

<!DOCTYPE tp:taxon-treatment
  PUBLIC "-//TaxonX//DTD Taxonomic Treatment Publishing DTD v0 20100105//EN" "tax-treatment-NSO.dtd">
<tp:taxon-treatment xmlns:tp="http://www.plazi.org/taxpub"><tp:treatment-meta><kwd-group><label>Taxon classification</label><kwd>
                <named-content content-type="kingdom">Animalia</named-content>
              </kwd><kwd>
                <named-content content-type="order">Hymenoptera</named-content>
              </kwd><kwd>
                <named-content content-type="family">Braconidae</named-content>
              </kwd></kwd-group><mixed-citation publication-type="journal"><person-group><name><surname>Belokobylskij</surname><given-names>Sergey A.</given-names></name><name><surname>Ku</surname><given-names>Deokseo</given-names></name><name><surname>Chen</surname><given-names>Xue-xin</given-names></name></person-group><article-title>﻿Review of the genus <italic><tp:taxon-name><tp:taxon-name-part taxon-name-part-type="genus" reg="Paradelius">Paradelius</tp:taxon-name-part></tp:taxon-name></italic> De Saeger, 1942 of East Asia (<tp:taxon-name><tp:taxon-name-part taxon-name-part-type="order">Hymenoptera</tp:taxon-name-part></tp:taxon-name>, <tp:taxon-name><tp:taxon-name-part taxon-name-part-type="family">Braconidae</tp:taxon-name-part></tp:taxon-name>, <tp:taxon-name><tp:taxon-name-part taxon-name-part-type="subfamily">Cheloninae</tp:taxon-name-part></tp:taxon-name>, <tp:taxon-name><tp:taxon-name-part taxon-name-part-type="tribe">Adeliini</tp:taxon-name-part></tp:taxon-name>) with the description of a new species from South Korea</article-title><source>Zookeys</source><day>07</day><month>06</month><year>2024</year><volume>1204</volume><fpage>261</fpage><lpage>299</lpage><pub-id pub-id-type="doi">10.3897/zookeys.1204.123909</pub-id></mixed-citation></tp:treatment-meta><tp:nomenclature><label>﻿</label><tp:taxon-name><object-id xmlns:xlink="http://www.w3.org/1999/xlink" content-type="arpha" xlink:type="simple">F1003A82-8356-554A-A219-C971C08F1509</object-id><tp:taxon-name-part taxon-name-part-type="genus" reg="Paradelius">Paradelius</tp:taxon-name-part> (<tp:taxon-name-part taxon-name-part-type="subgenus" reg="Sculptomyriola">Sculptomyriola</tp:taxon-name-part>) <tp:taxon-name-part taxon-name-part-type="species" reg="koreanus">koreanus</tp:taxon-name-part><object-id xmlns:xlink="http://www.w3.org/1999/xlink" content-type="zoobank" xlink:type="simple">https://zoobank.org/A6D53983-6522-47C5-8B7F-4DA041E9B399</object-id></tp:taxon-name><tp:taxon-authority>Belokobylskij &amp; Ku</tp:taxon-authority><tp:taxon-status xmlns:xlink="http://www.w3.org/1999/xlink" xlink:type="simple">sp. nov.</tp:taxon-status><xref ref-type="fig" rid="F6">Figs 6</xref><xref ref-type="fig" rid="F8">, 8B</xref></tp:nomenclature><tp:treatment-sec sec-type="type material" id="SECID0EBKAI"><title>Type material.</title><p><bold><italic>Holotype</italic></bold>, female, South Korea, Gyeongsangnam-do, Jinju-si, Gajwa-dong, Light trap, 2–3.VIII.2000 (Tae-Ho An) (<named-content xmlns:xlink="http://www.w3.org/1999/xlink" content-type="dwc:institutional_code" xlink:title="National Institute of Biological Resources, Incheon, Republic of Korea" xlink:href="http://grbio.org/institution/national-institute-biological-resources-0" xlink:type="simple">NIBR</named-content>).</p></tp:treatment-sec><tp:treatment-sec sec-type="description" id="SECID0ERKAI"><title>Description.</title><p><bold>Female</bold>. Body length 1.5 mm; fore wing length 1.4 mm.</p><p><bold><italic>Head</italic></bold>. Head almost twice wider than its medial length (dorsal view), 1.1× wider than mesoscutum. Occiput distinctly evenly concave. Head behind eyes weakly convex in anterior half and roundly narrowed in posterior half; transverse diameter of eye twice larger than length of temple. Ocelli arranged in triangle with base 1.25× its sides. POL 1.5× Od, 0.8× OOL. Eye 1.5× as high as broad. Malar space 0.6× basal width of mandible, 0.15× height of eye. Face convex, width of face 1.3× its median height, almost equal to height of eye. Tentorial pits small, distance between pits 1.3× distance from pit to eye. Clypeal suture distinct and narrow. Clypeus wide and weakly convex, its width 2.4× median height, 0.7× width of face; almost straight on lower margin medially. Head distinctly roundly narrowed below eyes (front view). Occipital carina dorsally complete, but weak.</p><fig id="F6" position="float" orientation="portrait"><object-id xmlns:xlink="http://www.w3.org/1999/xlink" content-type="doi" xlink:type="simple">10.3897/zookeys.1204.123909.figure6</object-id><object-id xmlns:xlink="http://www.w3.org/1999/xlink" content-type="arpha" xlink:type="simple">8BA313CB-9B5A-57C0-A215-FCC67B5FCD1B</object-id><label>Figure 6.</label><caption><p><tp:taxon-name><tp:taxon-name-part taxon-name-part-type="genus" reg="Paradelius">Paradelius</tp:taxon-name-part> (<tp:taxon-name-part taxon-name-part-type="subgenus" reg="Sculptomyriola">Sculptomyriola</tp:taxon-name-part>) <tp:taxon-name-part taxon-name-part-type="species" reg="koreanus">koreanus</tp:taxon-name-part></tp:taxon-name> Belokobylskij &amp; Ku, sp. nov. (female, holotype) <bold>A</bold> habitus, lateral view <bold>B</bold> head, front view <bold>C</bold> head, dorsal view <bold>D</bold> antenna <bold>E</bold> head and mesosoma, lateral view <bold>F</bold> head and mesosoma, dorsal view <bold>G</bold> propodeum and metasoma, dorsal view <bold>H</bold> hind leg <bold>I</bold> wings.</p></caption><graphic xmlns:xlink="http://www.w3.org/1999/xlink" xlink:href="zookeys-1204-261_article-123909__-g006.jpg" position="float" orientation="portrait" xlink:type="simple" id="oo_1064688.jpg"><uri content-type="original_file" xlink:type="simple">https://binary.pensoft.net/fig/1064688</uri></graphic></fig><p><bold><italic>Antenna</italic></bold>. Antenna 20-segmented, 1.3× longer than body, rather thick, submedial segments short and wide. Scape 2.0× longer than wide. First flagellar segment almost twice longer than its apical width, 1.3× longer than second segment; seven to 15<sup>th</sup> segments subsquare or weakly transverse, 1.0–1.2× as wide as their length. Penultimate segment 1.2× longer than its width, 0.7× as long as apical segment.</p><p><bold><italic>Mesosoma</italic></bold>. Mesosoma 1.5× longer than maximum height. Mesoscutum highly and roundly elevated above pronotum (lateral view), 1.3× as wide as medial length (dorsal view). Prescutellar depression (scutellar sulcus) very narrow and shallow, with distinct numerous carinae. Scutellum 0.8× as long as its anterior width. Prepectal carina weakly present laterally and widely absent ventrally. Precoxal sulcus distinctly impressed, long and curved, extending below almost throughout mesopleuron, crenulate.</p><p><bold><italic>Wings</italic></bold>. Fore wing 2.8× longer than maximum width. Pterostigma 3.4× longer than its maximum width. Radial vein (r) arising from distal 0.3 of pterostigma. First radial vein (r) present, short, subvertical, 0.3× as long as width of pterostigma. Second radial vein (3-SR) sclerotised in basal half and unsclerotised in apical half, reaching as track distal margin of wing. Radial (marginal) cell distinctly shortened, almost 3.0× longer than its maximum width. Metacarp (1-R1) unsclerotised distally, its sclerotised basal part ~ 0.5× as long as pterostigma. First radiomedial vein (2-SR) distinctly sclerotised, 7.2× longer that first radial abscissa (r), 4.5× longer than recurrent vein (m-cu). Recurrent vein (m-cu) postfurcal to first radiomedial vein (2-SR), posteriorly subparallel with basal vein (1-M) and 0.25× as long as basal vein (1-M). Discoidal (discal) cell narrowly sessile anteriorly, 1.4× longer than its maximum width. Nervulus (cu-a) weakly postfurcal, subperpendicular and oblique to longitudinal anal vein (1-1A), distance between basal vein (1-M) and nervulus (cu-a) 0.2× nervulus (cu-a) length. Hind wing 3.2× longer than maximum width. First abscissa of mediocubital vein (M+CU) 2.0× longer than second abscissa (1-M).</p><p><bold><italic>Legs</italic></bold>. Hind coxa long and rather low, 1.8× longer than maximum width, 1.6× longer than propodeum (lateral view). Hind femur thickened and short, 3.0× longer than maximum width. Hind tibia distinctly claviform, strongly thickened apically, 4.2× longer than maximum width, 0.8× as wide as hind femur; its longest inner spur 0.7× hind basitarsus length. Hind tarsus 0.9× as long as hind tibia. Basitarsus of hind leg 0.6× as long as second–fifth segments combined, 2.5× longer than second segment, ~3.0× longer than fifth segments (without pretarsus).</p><p><bold><italic>Metasoma</italic></bold>. Metasoma 0.9× as long as mesosoma. All tergites distinctly sclerotised; first and second sutures rather distinct, almost complete, narrow and curved. Medial length of first tergite ~ 0.4× its apical width, almost as long as second tergite. Second tergite 1.6× longer than third tergite. Length of first to third tergites combined 1.2× their maximum width. Third tergite weakly curved on posterior margin. Hypopygium setose, reaching apex of metasoma. Ovipositor sheaths very short not projected behind tip of metasoma, ~ 0.2× as long as first–third tergites combined.</p><p><bold><italic>Sculpture</italic></bold>. Head densely areolate-rugulose with additional dense granulation; face densely punctate, with transverse striation in upper half, clypeus weakly and sparsely punctate. Mesoscutum and scutellum densely foveolate with fine additional granulation. Mesopleuron anteriorly and below finely foveolate-punctate, almost smooth upper and posteriorly; metapleuron rugose-striate, but almost smooth medially. Propodeum entirely distinctly reticulate-carinate, with strong and complete carinae separated long and inversely-pentagonal areola, elongated anterolateral and subround distolateral areas, with short and subsquare petiolate area. First and second tergites entirely distinctly and densely rugose-striate, first tergite medially widely and densely rugose; third tergite mainly smooth, only finely rugulose in narrow basomedial part.</p><p><bold><italic>Colour</italic></bold>. Body entirely brownish yellow, only antenna very faintly infuscate apically. Palpi pale yellow. Legs basally yellow, brownish yellow on remaining part. Fore wing subhyaline basally and apically, with distinctly infuscate and wide band medially. Pterostigma pale brown, yellow in apical one–third.</p><p><bold>Male</bold>. Unknown.</p></tp:treatment-sec><tp:treatment-sec sec-type="Comparative diagnosis" id="SECID0EEOAI"><title>Comparative diagnosis.</title><p><tp:taxon-name><tp:taxon-name-part taxon-name-part-type="genus" reg="Paradelius">Paradelius</tp:taxon-name-part> (<tp:taxon-name-part taxon-name-part-type="subgenus" reg="Sculptomyriola">Sculptomyriola</tp:taxon-name-part>) <tp:taxon-name-part taxon-name-part-type="species" reg="koreanus">koreanus</tp:taxon-name-part></tp:taxon-name> sp. nov. distinctly differs from all eastern Palaearctic species of this genus with sessile anteriorly discoidal (discal) cell of fore wing (Belokobylskij, 1988, 1998) by almost completely brownish yellow coloration of the body, only medially sculptured third metasomal tergite and the short and weakly transverse or subsquare medial segments of antenna.</p></tp:treatment-sec><tp:treatment-sec sec-type="etymology" id="SECID0EBPAI"><title>Etymology.</title><p>This species is named after the Korean Peninsula, where new species was collected.</p></tp:treatment-sec><tp:treatment-sec sec-type="distribution" id="SECID0EZPAI"><title>Distribution.</title><p>Korean Peninsula.</p></tp:treatment-sec><tp:treatment-sec><!--Section generated to contain objects referenced in tp:taxon-treatment.--><fig id="F8" position="float" orientation="portrait"><object-id xmlns:xlink="http://www.w3.org/1999/xlink" content-type="doi" xlink:type="simple">10.3897/zookeys.1204.123909.figure8</object-id><object-id xmlns:xlink="http://www.w3.org/1999/xlink" content-type="arpha" xlink:type="simple">99BB206D-BB36-59CC-A595-343811E17137</object-id><label>Figure 8.</label><caption><p>Fore wings. <bold>A</bold><tp:taxon-name><tp:taxon-name-part taxon-name-part-type="genus" reg="Paradelius">Paradelius</tp:taxon-name-part> (<tp:taxon-name-part taxon-name-part-type="subgenus" reg="Sculptomyriola">Sculptomyriola</tp:taxon-name-part>) <tp:taxon-name-part taxon-name-part-type="species" reg="ghilarovi">ghilarovi</tp:taxon-name-part></tp:taxon-name> (Belokobylskij) <bold>B</bold><tp:taxon-name><tp:taxon-name-part taxon-name-part-type="genus" reg="Paradelius">P.</tp:taxon-name-part> (<tp:taxon-name-part taxon-name-part-type="subgenus" reg="Sculptomyriola">Sc.</tp:taxon-name-part>) <tp:taxon-name-part taxon-name-part-type="species" reg="koreanus">koreanus</tp:taxon-name-part></tp:taxon-name> sp. nov. <bold>C</bold><tp:taxon-name><tp:taxon-name-part taxon-name-part-type="genus" reg="Paradelius">P.</tp:taxon-name-part> (<tp:taxon-name-part taxon-name-part-type="subgenus" reg="Sculptomyriola">Sc.</tp:taxon-name-part>) <tp:taxon-name-part taxon-name-part-type="species" reg="sinevi">sinevi</tp:taxon-name-part></tp:taxon-name> (Belokobylskij).</p></caption><graphic xmlns:xlink="http://www.w3.org/1999/xlink" xlink:href="zookeys-1204-261_article-123909__-g008.jpg" position="float" orientation="portrait" xlink:type="simple" id="oo_1064690.jpg"><uri content-type="original_file" xlink:type="simple">https://binary.pensoft.net/fig/1064690</uri></graphic></fig></tp:treatment-sec></tp:taxon-treatment>
