# Supplementary material for: ﻿Review of the genus Paradelius De Saeger, 1942 of East Asia (Hymenoptera, Braconidae, Cheloninae, Adeliini) with the description of a new species from South Korea
Source: Zookeys. 2024 Jun 7;1204:261–99. doi: 10.3897/zookeys.1204.123909 (PMC11179094; doi:10.3897/zookeys.1204.123909)
Supplement: XML Treatment for Paradelius (Sculptomyriola) sinevi [file zookeys.1204.123909-treatment8.xml]

<!DOCTYPE tp:taxon-treatment
  PUBLIC "-//TaxonX//DTD Taxonomic Treatment Publishing DTD v0 20100105//EN" "tax-treatment-NSO.dtd">
<tp:taxon-treatment xmlns:tp="http://www.plazi.org/taxpub"><tp:treatment-meta><kwd-group><label>Taxon classification</label><kwd>
                <named-content content-type="kingdom">Animalia</named-content>
              </kwd><kwd>
                <named-content content-type="order">Hymenoptera</named-content>
              </kwd><kwd>
                <named-content content-type="family">Braconidae</named-content>
              </kwd></kwd-group><mixed-citation publication-type="journal"><person-group><name><surname>Belokobylskij</surname><given-names>Sergey A.</given-names></name><name><surname>Ku</surname><given-names>Deokseo</given-names></name><name><surname>Chen</surname><given-names>Xue-xin</given-names></name></person-group><article-title>﻿Review of the genus <italic><tp:taxon-name><tp:taxon-name-part taxon-name-part-type="genus" reg="Paradelius">Paradelius</tp:taxon-name-part></tp:taxon-name></italic> De Saeger, 1942 of East Asia (<tp:taxon-name><tp:taxon-name-part taxon-name-part-type="order">Hymenoptera</tp:taxon-name-part></tp:taxon-name>, <tp:taxon-name><tp:taxon-name-part taxon-name-part-type="family">Braconidae</tp:taxon-name-part></tp:taxon-name>, <tp:taxon-name><tp:taxon-name-part taxon-name-part-type="subfamily">Cheloninae</tp:taxon-name-part></tp:taxon-name>, <tp:taxon-name><tp:taxon-name-part taxon-name-part-type="tribe">Adeliini</tp:taxon-name-part></tp:taxon-name>) with the description of a new species from South Korea</article-title><source>Zookeys</source><day>07</day><month>06</month><year>2024</year><volume>1204</volume><fpage>261</fpage><lpage>299</lpage><pub-id pub-id-type="doi">10.3897/zookeys.1204.123909</pub-id></mixed-citation></tp:treatment-meta><tp:nomenclature><label>﻿</label><tp:taxon-name><object-id xmlns:xlink="http://www.w3.org/1999/xlink" content-type="arpha" xlink:type="simple">9B22B398-B848-5FBB-8EEF-9D6715C68923</object-id><tp:taxon-name-part taxon-name-part-type="genus" reg="Paradelius">Paradelius</tp:taxon-name-part> (<tp:taxon-name-part taxon-name-part-type="subgenus" reg="Sculptomyriola">Sculptomyriola</tp:taxon-name-part>) <tp:taxon-name-part taxon-name-part-type="species" reg="sinevi">sinevi</tp:taxon-name-part></tp:taxon-name><tp:taxon-authority>(Belokobylskij, 1998)</tp:taxon-authority><tp:taxon-status xmlns:xlink="http://www.w3.org/1999/xlink" xlink:type="simple">comb. nov.</tp:taxon-status><xref ref-type="fig" rid="F7">Figs 7</xref><xref ref-type="fig" rid="F8">, 8C</xref><tp:nomenclature-citation-list><tp:nomenclature-citation><tp:taxon-name>
                  <tp:taxon-name-part taxon-name-part-type="genus" reg="Sculptomyriola">Sculptomyriola</tp:taxon-name-part>
                  <tp:taxon-name-part taxon-name-part-type="species" reg="sinevi">sinevi</tp:taxon-name-part>
                </tp:taxon-name><comment>Belokobylskij, 1998: 555; <xref ref-type="bibr" rid="B21">Yu et al. 2016</xref>.</comment></tp:nomenclature-citation></tp:nomenclature-citation-list></tp:nomenclature><tp:treatment-sec sec-type="material" id="SECID0EBSAI"><title>Material examined.</title><p>Russia. Primorskiy Territory: “Primorskiy Territory, 20 km SE of Ussuriysk, at light, 31.VII.1991, Belokobylskij [col.]”, “Holotype <italic><tp:taxon-name><tp:taxon-name-part taxon-name-part-type="genus" reg="Sculptomyriola">Sculptomyriola</tp:taxon-name-part><tp:taxon-name-part taxon-name-part-type="species" reg="sinevi">sinevi</tp:taxon-name-part></tp:taxon-name></italic> Belokobylskij”, 1 female (<abbrev xmlns:xlink="http://www.w3.org/1999/xlink" xlink:title="holotype" id="ABBRID0ESSAI" xlink:type="simple">HT</abbrev>) (<named-content xmlns:xlink="http://www.w3.org/1999/xlink" content-type="dwc:institutional_code" xlink:title="the Zoological Institute of the Russian Academy of Sciences, St Petersburg, Russia" xlink:href="http://grbio.org/institution/zoological-institute-russian-academy-sciences" xlink:type="simple">ZISP</named-content>); 7 km S of Zanadvorovka, at light, 13.VIII.1984 (S. Sinev), 1 male (<abbrev xmlns:xlink="http://www.w3.org/1999/xlink" xlink:title="paratype" id="ABBRID0EHTAI" xlink:type="simple">PT</abbrev>); ‘Kedrovaya Pad’ Nature Reserve, cordon of Sukhaya Rechka, 6.VIII.1988 (E. Budris), 1 male (<abbrev xmlns:xlink="http://www.w3.org/1999/xlink" xlink:title="paratype" id="ABBRID0ELTAI" xlink:type="simple">PT</abbrev>); ‘Kedrovaya Pad’’ Nature Reserve, at light, 7.VIII.1988 (E. Budris), 1 female (<abbrev xmlns:xlink="http://www.w3.org/1999/xlink" xlink:title="paratype" id="ABBRID0EPTAI" xlink:type="simple">PT</abbrev>); 10 km SE of Partizansk, bush on slopes of hill, 11.VII.1996 (S. Belokobylskij), 1 male (<abbrev xmlns:xlink="http://www.w3.org/1999/xlink" xlink:title="paratype" id="ABBRID0E6TAI" xlink:type="simple">PT</abbrev>); 20 km SE of Ussuriysk, at light, 27.VIII.1984 (S. Sinev), 1 female (<abbrev xmlns:xlink="http://www.w3.org/1999/xlink" xlink:title="paratype" id="ABBRID0EPUAI" xlink:type="simple">PT</abbrev>); 20 km SE of Ussuriysk, Gornotayozhnoe, at light, 26.VII.1999 (S. Sinev), 1 female; 30 km E of Spassk-Dal’niy, forest, 27.VIII.1992 (S. Belokobylskij), 1 female (<abbrev xmlns:xlink="http://www.w3.org/1999/xlink" xlink:title="paratype" id="ABBRID0ELVAI" xlink:type="simple">PT</abbrev>) (All in <named-content xmlns:xlink="http://www.w3.org/1999/xlink" content-type="dwc:institutional_code" xlink:title="the Zoological Institute of the Russian Academy of Sciences, St Petersburg, Russia" xlink:href="http://grbio.org/institution/zoological-institute-russian-academy-sciences" xlink:type="simple">ZISP</named-content>).</p><fig id="F7" position="float" orientation="portrait"><object-id xmlns:xlink="http://www.w3.org/1999/xlink" content-type="doi" xlink:type="simple">10.3897/zookeys.1204.123909.figure7</object-id><object-id xmlns:xlink="http://www.w3.org/1999/xlink" content-type="arpha" xlink:type="simple">13EC7016-C7A5-5720-B643-69C38FD44A15</object-id><label>Figure 7.</label><caption><p><tp:taxon-name><tp:taxon-name-part taxon-name-part-type="genus" reg="Paradelius">Paradelius</tp:taxon-name-part> (<tp:taxon-name-part taxon-name-part-type="subgenus" reg="Sculptomyriola">Sculptomyriola</tp:taxon-name-part>) <tp:taxon-name-part taxon-name-part-type="species" reg="sinevi">sinevi</tp:taxon-name-part></tp:taxon-name> (Belokobylskij, 1998), comb. nov. (female, holotype) <bold>A</bold> habitus, lateral view <bold>B</bold> head, front view <bold>C</bold> head, dorsal view <bold>D</bold> antenna <bold>E</bold> head and mesosoma, lateral view <bold>F</bold> mesosoma, dorsal view <bold>G</bold> propodeum and metasoma, dorsal view <bold>H</bold> wings <bold>I</bold> hind leg.</p></caption><graphic xmlns:xlink="http://www.w3.org/1999/xlink" xlink:href="zookeys-1204-261_article-123909__-g007.jpg" position="float" orientation="portrait" xlink:type="simple" id="oo_1064689.jpg"><uri content-type="original_file" xlink:type="simple">https://binary.pensoft.net/fig/1064689</uri></graphic></fig></tp:treatment-sec><tp:treatment-sec sec-type="description" id="SECID0EBXAI"><title>Description.</title><p><bold>Female</bold>. Body length 2.2–2.4 mm; fore wing length 1.8–1.9 mm.</p><p><bold><italic>Head</italic></bold>. Head 1.7–1.9× wider than its medial length (dorsal view), 0.9–1.0× as wide as mesoscutum. Occiput distinctly evenly concave. Head behind eyes distinctly roundly narrowed; transverse diameter of eye 1.3–1.4× larger than length of temple (dorsal view). Ocelli arranged in triangle with base 1.5–1.6× its sides. POL ~ 2.5× Od, 0.8–1.0× OOL. Eye 1.4–1.6× as high as broad. Malar space 1.1–1.3× basal width of mandible, 0.30–0.35× height of eye. Face weakly convex, width of face ~ 1.5× its median height, 1.1–1.3× height of eye. Tentorial pits small, distance between pits almost equal to distance from pit to eye. Clypeus high and weakly convex, its width ~ 2.0× median height, 0.7× width of face; ventral margin of clypeus weakly curved. Head strongly roundly narrowed below eyes (front view).</p><p><bold><italic>Antenna</italic></bold>. Antenna 20-segmented, thickened medially, weakly narrowed basally and apically, subfiliform, medial segments started from eighth to 17<sup>th</sup> weakly elongated or sometimes subsquare. Scape 2.0–2.2× longer than wide. First flagellar segment 2.6–2.7× longer than its apical width, ~ 1.3× longer than second segment. Tenth segment 1.20–1.25× longer than its maximum width. Penultimate segment 1.2–1.3× longer than its width, 0.7–0.8× as long as obtuse apical segment.</p><p><bold><italic>Mesosoma</italic></bold>. Mesosoma 1.5–1.6× longer than maximum height. Mesoscutum highly and curvedly elevated above pronotum (lateral view), 1.3–1.5× as wide as its medial length (dorsal view). Prescutellar depression (scutellar sulcus) shallow, with numerous distinct carinae. Scutellum 0.9× as long as anterior width. Prepectal carina widely absent, rarely only weakly visible laterally. Precoxal sulcus distinct, wide, strongly curved, extending below almost throughout all lower part of mesopleuron, rugulose-crenulate.</p><fig id="F8" position="float" orientation="portrait"><object-id xmlns:xlink="http://www.w3.org/1999/xlink" content-type="doi" xlink:type="simple">10.3897/zookeys.1204.123909.figure8</object-id><object-id xmlns:xlink="http://www.w3.org/1999/xlink" content-type="arpha" xlink:type="simple">99BB206D-BB36-59CC-A595-343811E17137</object-id><label>Figure 8.</label><caption><p>Fore wings. <bold>A</bold><tp:taxon-name><tp:taxon-name-part taxon-name-part-type="genus" reg="Paradelius">Paradelius</tp:taxon-name-part> (<tp:taxon-name-part taxon-name-part-type="subgenus" reg="Sculptomyriola">Sculptomyriola</tp:taxon-name-part>) <tp:taxon-name-part taxon-name-part-type="species" reg="ghilarovi">ghilarovi</tp:taxon-name-part></tp:taxon-name> (Belokobylskij) <bold>B</bold><tp:taxon-name><tp:taxon-name-part taxon-name-part-type="genus" reg="Paradelius">P.</tp:taxon-name-part> (<tp:taxon-name-part taxon-name-part-type="subgenus" reg="Sculptomyriola">Sc.</tp:taxon-name-part>) <tp:taxon-name-part taxon-name-part-type="species" reg="koreanus">koreanus</tp:taxon-name-part></tp:taxon-name> sp. nov. <bold>C</bold><tp:taxon-name><tp:taxon-name-part taxon-name-part-type="genus" reg="Paradelius">P.</tp:taxon-name-part> (<tp:taxon-name-part taxon-name-part-type="subgenus" reg="Sculptomyriola">Sc.</tp:taxon-name-part>) <tp:taxon-name-part taxon-name-part-type="species" reg="sinevi">sinevi</tp:taxon-name-part></tp:taxon-name> (Belokobylskij).</p></caption><graphic xmlns:xlink="http://www.w3.org/1999/xlink" xlink:href="zookeys-1204-261_article-123909__-g008.jpg" position="float" orientation="portrait" xlink:type="simple" id="oo_1064690.jpg"><uri content-type="original_file" xlink:type="simple">https://binary.pensoft.net/fig/1064690</uri></graphic></fig><p><bold><italic>Wings</italic></bold>. Fore wing 2.3–2.6× longer than maximum width. Pterostigma 2.3–2.5× longer than its maximum width. Radial vein (r) arising from distal 0.40–0.45 of pterostigma, radiomedial vein (2-SR) arising from radial vein (r) weakly separated from pterostigma. Present short first (r) and second (3-SR) abscissa of radial vein, second abscissa (3-SR) entirely evenly curved, weakly sclerotised in basal 0.25 and desclerotised on remaining part, reaching as track distal margin of wing. Radial (marginal) cell shortened, ~ 3.0× longer than its maximum width. Metacarp (1-R1) short, pigmented, its sclerotised basal part 0.3× as long as pterostigma. First radiomedial vein (2-SR) mainly distinctly sclerotised and pigmented, 6.5–7.5× longer than short recurrent vein (m-cu). Recurrent vein (m-cu) distinctly postfurcal to first radiomedial vein (2-SR), approximately as long as second medial abscissa (2-SR+M), posteriorly subparallel with basal vein (1-M). Discoidal (discal) cell narrowly sessile anteriorly, 1.3–1.4× longer than its maximum width. Nervulus (cu-a) oblique to longitudinal anal vein (1-1A), postfurcal, distance between basal vein (1-M) and nervulus (cu-a) ~ 0.4× nervulus (cu-a) length. Hind wing 3.3–3.5× longer than maximum width. First abscissa of mediocubital vein (M+CU) 2.0–2.5× longer than second abscissa (1-M).</p><p><bold><italic>Legs</italic></bold>. Hind coxa long and high, 1.5–1.6× longer than maximum width, 1.1–1.2× longer than propodeum (lateral view). Hind femur 3.0–3.4× longer than maximum width. Hind tibia distinctly claviform, 4.2–4.4× longer than maximum width, 0.8× as wide as hind femur; longest inner tibial spur 0.6× hind basitarsus length. Hind tarsus 0.9× as long as hind tibia, its basitarsus 0.8× as long as second–fifth segments combined, 2.3–2.7× longer than second segment, 3.0–3.7× longer than fifth segments (without pretarsus).</p><p><bold><italic>Metasoma</italic></bold>. Metasoma 0.8–0.9× as long as mesosoma. All tergites (especially first to third ones) distinctly sclerotised; first and second sutures distinct, but narrow, first suture strongly curved, second one weakly curved. Medial length of first tergite 0.5× its apical width, 1.0–1.2× as long as second tergite. Second tergite 1.1–1.4× longer than third tergite. Length of first to third tergites combined 1.0–1.1× their maximum width. Third tergite weakly evenly curved on posterior margin. Ovipositor sheaths weakly thickened, short, 0.3–0.4× as long as first–third tergites combined.</p><p><bold><italic>Sculpture</italic></bold>. Head densely and small areolate-punctate, partly arranged in transverse curved lines, frons densely reticulate in upper half and striate in lower half; face densely curvedly transverse striate and with dense additional punctation, clypeus with sparse punctation, smooth between punctures. Mesoscutum and scutellum very densely and distinctly punctate, sometimes partly with small areolae. Mesopleuron mainly smooth in posterior upper half and in narrow area upper precoxal sulcus, distinctly and rather sparse punctate with reticulation in anterior lower half; metapleuron rugose-areolate with striation, usually with two small, subround and almost smooth areas. Propodeum submedially with coarse transverse and curved keel; areas not clearly delineated by carinae, areola and anterolateral areas absent; propodeum almost entirely densely rugulose-reticulate. First and second tergites entirely and third tergi­te in basal 0.7–0.8 (at least laterally) distinctly and densely rugose-reticulate, sometimes third tergite medially in basal 0.7 with transverse curved striae; apical part of third tergite and following tergites smooth.</p><p><bold><italic>Colour</italic></bold>. Body black, rarely head dark reddish brown. Antenna yellow or brownish yellow in basal 0.3, black in apical 0.7, scape pale reddish brown. Palpi pale brown or yellow. Legs pale reddish brown, fore and middle legs paler, hind coxa in basal half, hind tibia mostly or widely and hind tarsus almost entirely reddish brown to dark reddish brown; tibial spurs yellow. Fore wing hyaline or very faintly infuscate, without dark bands. Pterostigma and parastigma dark brown, pterostigma sometimes faintly paler basally and apically; most veins pale brown or yellow.</p><p><bold>Male</bold>. Body length 2.3–2.5 mm; fore wing length 1.9–2.0 mm. Antenna 20-segmented, less thickened, evenly setiform, longer than body, its basal one–third or half pale reddish brown to dark reddish brown. First flagellar segment 2.2–2.3× longer than its apical width, 1.10–1.15× longer than second segment; tenth segment 1.5–2.0× longer than its maximum width; penultimate segment 2.2–2.3× longer than its width. Mesopleuron widely smooth or sparsely to very sparsely punctate. First tergite 1.2–1.5× as long as second tergite. Third tergite rugulose-reticulate only in basal 0.2–0.3; following tergites usually weakly shagreened. Hind leg mainly reddish brown to dark reddish brown, almost black partly. Fore wing entirely hyaline; most veins subhyaline or pale. Otherwise similar to female.</p></tp:treatment-sec><tp:treatment-sec sec-type="distribution" id="SECID0EE2AI"><title>Distribution.</title><p>Russia (Primorskiy Territory).</p></tp:treatment-sec><ref-list><ref id="B21"><mixed-citation xmlns:xlink="http://www.w3.org/1999/xlink" xlink:type="simple"><person-group><name name-style="western"><surname>Yu</surname><given-names>DS</given-names></name><name name-style="western"><surname>van Achterberg</surname><given-names>C</given-names></name><name name-style="western"><surname>Horstmann</surname><given-names>K</given-names></name></person-group> (<year>2016</year>) Taxapad 2016. <tp:taxon-name><tp:taxon-name-part taxon-name-part-type="superfamily">Ichneumonoidea</tp:taxon-name-part></tp:taxon-name> 2015. Nepean, Ottawa, Ontario. [Database on flash-drive]</mixed-citation></ref></ref-list></tp:taxon-treatment>
