# Supplementary material for: ﻿Review of the genus Paradelius De Saeger, 1942 of East Asia (Hymenoptera, Braconidae, Cheloninae, Adeliini) with the description of a new species from South Korea
Source: Zookeys. 2024 Jun 7;1204:261–99. doi: 10.3897/zookeys.1204.123909 (PMC11179094; doi:10.3897/zookeys.1204.123909)
Supplement: XML Treatment for Subgenus Sinadelius [file zookeys.1204.123909-treatment9.xml]

<!DOCTYPE tp:taxon-treatment
  PUBLIC "-//TaxonX//DTD Taxonomic Treatment Publishing DTD v0 20100105//EN" "tax-treatment-NSO.dtd">
<tp:taxon-treatment xmlns:tp="http://www.plazi.org/taxpub"><tp:treatment-meta><kwd-group><label>Taxon classification</label><kwd>
                <named-content content-type="kingdom">Animalia</named-content>
              </kwd><kwd>
                <named-content content-type="order">Hymenoptera</named-content>
              </kwd><kwd>
                <named-content content-type="family">Braconidae</named-content>
              </kwd></kwd-group><mixed-citation publication-type="journal"><person-group><name><surname>Belokobylskij</surname><given-names>Sergey A.</given-names></name><name><surname>Ku</surname><given-names>Deokseo</given-names></name><name><surname>Chen</surname><given-names>Xue-xin</given-names></name></person-group><article-title>﻿Review of the genus <italic><tp:taxon-name><tp:taxon-name-part taxon-name-part-type="genus" reg="Paradelius">Paradelius</tp:taxon-name-part></tp:taxon-name></italic> De Saeger, 1942 of East Asia (<tp:taxon-name><tp:taxon-name-part taxon-name-part-type="order">Hymenoptera</tp:taxon-name-part></tp:taxon-name>, <tp:taxon-name><tp:taxon-name-part taxon-name-part-type="family">Braconidae</tp:taxon-name-part></tp:taxon-name>, <tp:taxon-name><tp:taxon-name-part taxon-name-part-type="subfamily">Cheloninae</tp:taxon-name-part></tp:taxon-name>, <tp:taxon-name><tp:taxon-name-part taxon-name-part-type="tribe">Adeliini</tp:taxon-name-part></tp:taxon-name>) with the description of a new species from South Korea</article-title><source>Zookeys</source><day>07</day><month>06</month><year>2024</year><volume>1204</volume><fpage>261</fpage><lpage>299</lpage><pub-id pub-id-type="doi">10.3897/zookeys.1204.123909</pub-id></mixed-citation></tp:treatment-meta><tp:nomenclature><label>﻿</label><tp:taxon-name>
              <object-id xmlns:xlink="http://www.w3.org/1999/xlink" content-type="arpha" xlink:type="simple">748D1CD2-F1FE-50B9-9AAF-1DE216E5F102</object-id>
              <tp:taxon-name-part taxon-name-part-type="infraspecific-rank">Subgenus</tp:taxon-name-part>
              <tp:taxon-name-part taxon-name-part-type="subgenus" reg="Sinadelius">Sinadelius</tp:taxon-name-part>
            </tp:taxon-name><tp:taxon-authority>He &amp; Chen, 2000</tp:taxon-authority><xref ref-type="fig" rid="F9">Figs 9</xref><xref ref-type="fig" rid="F10">, 10</xref><xref ref-type="fig" rid="F11">, 11</xref><xref ref-type="fig" rid="F12">, 12</xref></tp:nomenclature><tp:treatment-sec sec-type="description" id="SECID0E43AI"><title>Description of subgenus.</title><p>Vertex densely reticulate-punctate. Ocelli arranged in obtuse triangle. Eye covered by dense and long setae. Antenna long, thickened (especially medially) and setiform. Flagellar segments always longitudinal in apical half of antenna. Mesoscutum densely and distinctly punctate. Prescutellar depression short and crenulate. Prepectal carina laterally absent. Precoxal sulcus distinct, relatively wide, entirely crenulate or rugulose. Propodeum almost entirely rugulose-reticulate, often with areas delineated by carinae. Fore wing with large pterostigma. Radial vein (r) always with one abscissa, arising from pterostigma distinctly distant from first radiomedial vein (2-SR). Discoidal (discal) cell anteriorly always sessile. Recurrent vein (m-cu) weakly postfurcal or interstitial to first radiomedial vein (2-SR). Hind femur wide; hind tibia distinctly clavate. First tergite of metasoma subparallel or weakly narrowed towards apex behind distinct spiracular tubercles, entirely rugose-reticulate. Suture between first and second tergites present, usually distinct, densely crenulate. Second and following tergites smooth, only second one shortly rugulose basally; suture between second and third tergites very weak, shallow and smooth (as trace). Ovipositor short.</p><fig id="F9" position="float" orientation="portrait"><object-id xmlns:xlink="http://www.w3.org/1999/xlink" content-type="doi" xlink:type="simple">10.3897/zookeys.1204.123909.figure9</object-id><object-id xmlns:xlink="http://www.w3.org/1999/xlink" content-type="arpha" xlink:type="simple">FFBD5461-42E0-5AAC-8BB4-A84547743AD0</object-id><label>Figure 9.</label><caption><p><tp:taxon-name><tp:taxon-name-part taxon-name-part-type="genus" reg="Paradelius">Paradelius</tp:taxon-name-part> (<tp:taxon-name-part taxon-name-part-type="subgenus" reg="Sinadelius">Sinadelius</tp:taxon-name-part>) <tp:taxon-name-part taxon-name-part-type="species" reg="guangxiensis">guangxiensis</tp:taxon-name-part></tp:taxon-name> (He &amp; Chen, 2000), comb. nov. (female, holotype) <bold>A</bold> habitus, lateral view <bold>B</bold> head and base of antenna, front view <bold>C</bold> head, dorsal view <bold>D</bold> head, mesosoma and base of metasoma, dorsal view <bold>E</bold> head and mesosoma, lateral view <bold>F</bold> wings <bold>G</bold> metasoma and hind leg, lateral view.</p></caption><graphic xmlns:xlink="http://www.w3.org/1999/xlink" xlink:href="zookeys-1204-261_article-123909__-g009.jpg" position="float" orientation="portrait" xlink:type="simple" id="oo_1064691.jpg"><uri content-type="original_file" xlink:type="simple">https://binary.pensoft.net/fig/1064691</uri></graphic></fig></tp:treatment-sec><tp:treatment-sec><!--Section generated to contain objects referenced in tp:taxon-treatment.--><fig id="F10" position="float" orientation="portrait"><object-id xmlns:xlink="http://www.w3.org/1999/xlink" content-type="doi" xlink:type="simple">10.3897/zookeys.1204.123909.figure10</object-id><object-id xmlns:xlink="http://www.w3.org/1999/xlink" content-type="arpha" xlink:type="simple">5C2F994C-A26D-5AAB-B179-353B209630FF</object-id><label>Figure 10.</label><caption><p><tp:taxon-name><tp:taxon-name-part taxon-name-part-type="genus" reg="Paradelius">Paradelius</tp:taxon-name-part> (<tp:taxon-name-part taxon-name-part-type="subgenus" reg="Sinadelius">Sinadelius</tp:taxon-name-part>) <tp:taxon-name-part taxon-name-part-type="species" reg="nigricans">nigricans</tp:taxon-name-part></tp:taxon-name> (He &amp; Chen, 2000), comb. nov. (male, holotype) <bold>A</bold> habitus, lateral view <bold>B</bold> head, front view <bold>C</bold> head, dorsal view <bold>D</bold> mesosoma, dorsal view <bold>E</bold> mesosoma, lateral view <bold>F</bold> propodeum and metasoma, dorsal view <bold>G</bold> propodeum and metasoma, lateral view <bold>H</bold> wings.</p></caption><graphic xmlns:xlink="http://www.w3.org/1999/xlink" xlink:href="zookeys-1204-261_article-123909__-g010.jpg" position="float" orientation="portrait" xlink:type="simple" id="oo_1064692.jpg"><uri content-type="original_file" xlink:type="simple">https://binary.pensoft.net/fig/1064692</uri></graphic></fig><fig id="F11" position="float" orientation="portrait"><object-id xmlns:xlink="http://www.w3.org/1999/xlink" content-type="doi" xlink:type="simple">10.3897/zookeys.1204.123909.figure11</object-id><object-id xmlns:xlink="http://www.w3.org/1999/xlink" content-type="arpha" xlink:type="simple">877686CA-AF31-5FCB-9912-DF08B98025B8</object-id><label>Figure 11.</label><caption><p><tp:taxon-name><tp:taxon-name-part taxon-name-part-type="genus" reg="Paradelius">Paradelius</tp:taxon-name-part> (<tp:taxon-name-part taxon-name-part-type="subgenus" reg="Sinadelius">Sinadelius</tp:taxon-name-part>) <tp:taxon-name-part taxon-name-part-type="species" reg="ussuriensis">ussuriensis</tp:taxon-name-part></tp:taxon-name> Belokobylskij, 1988 (male, holotype) <bold>A</bold> habitus, lateral view <bold>B</bold> head, front view <bold>C</bold> head, dorsal view <bold>D</bold> antenna <bold>E</bold> head and mesosoma, lateral view <bold>F</bold> mesosoma and base of metasoma, dorsal view <bold>G</bold> propodeum and metasoma, dorsal view <bold>H</bold> wings <bold>I</bold> hind leg.</p></caption><graphic xmlns:xlink="http://www.w3.org/1999/xlink" xlink:href="zookeys-1204-261_article-123909__-g011.jpg" position="float" orientation="portrait" xlink:type="simple" id="oo_1064693.jpg"><uri content-type="original_file" xlink:type="simple">https://binary.pensoft.net/fig/1064693</uri></graphic></fig><fig id="F12" position="float" orientation="portrait"><object-id xmlns:xlink="http://www.w3.org/1999/xlink" content-type="doi" xlink:type="simple">10.3897/zookeys.1204.123909.figure12</object-id><object-id xmlns:xlink="http://www.w3.org/1999/xlink" content-type="arpha" xlink:type="simple">E0518C62-1D5D-5966-A82C-1F534A4C02BD</object-id><label>Figure 12.</label><caption><p>Fore wings. <bold>A</bold><tp:taxon-name><tp:taxon-name-part taxon-name-part-type="genus" reg="Paradelius">Paradelius</tp:taxon-name-part> (<tp:taxon-name-part taxon-name-part-type="subgenus" reg="Sinadelius">Sinadelius</tp:taxon-name-part>) <tp:taxon-name-part taxon-name-part-type="species" reg="guangxiensis">guangxiensis</tp:taxon-name-part></tp:taxon-name> (He &amp; Chen) <bold>B</bold><tp:taxon-name><tp:taxon-name-part taxon-name-part-type="genus" reg="Paradelius">P.</tp:taxon-name-part> (<tp:taxon-name-part taxon-name-part-type="subgenus" reg="Sinadelius">S.</tp:taxon-name-part>) <tp:taxon-name-part taxon-name-part-type="species" reg="nigricans">nigricans</tp:taxon-name-part></tp:taxon-name> (He &amp; Chen) <bold>C</bold><tp:taxon-name><tp:taxon-name-part taxon-name-part-type="genus" reg="Paradelius">P.</tp:taxon-name-part> (<tp:taxon-name-part taxon-name-part-type="subgenus" reg="Sinadelius">S.</tp:taxon-name-part>) <tp:taxon-name-part taxon-name-part-type="species" reg="ussuriensis">ussuriensis</tp:taxon-name-part></tp:taxon-name> Belokobylskij.</p></caption><graphic xmlns:xlink="http://www.w3.org/1999/xlink" xlink:href="zookeys-1204-261_article-123909__-g012.jpg" position="float" orientation="portrait" xlink:type="simple" id="oo_1064694.jpg"><uri content-type="original_file" xlink:type="simple">https://binary.pensoft.net/fig/1064694</uri></graphic></fig></tp:treatment-sec></tp:taxon-treatment>
