# Supplementary material for: ﻿Review of the genus Paradelius De Saeger, 1942 of East Asia (Hymenoptera, Braconidae, Cheloninae, Adeliini) with the description of a new species from South Korea
Source: Zookeys. 2024 Jun 7;1204:261–99. doi: 10.3897/zookeys.1204.123909 (PMC11179094; doi:10.3897/zookeys.1204.123909)
Supplement: XML Treatment for Paradelius (Sinadelius) guangxiensis [file zookeys.1204.123909-treatment10.xml]

<!DOCTYPE tp:taxon-treatment
  PUBLIC "-//TaxonX//DTD Taxonomic Treatment Publishing DTD v0 20100105//EN" "tax-treatment-NSO.dtd">
<tp:taxon-treatment xmlns:tp="http://www.plazi.org/taxpub"><tp:treatment-meta><kwd-group><label>Taxon classification</label><kwd>
                <named-content content-type="kingdom">Animalia</named-content>
              </kwd><kwd>
                <named-content content-type="order">Hymenoptera</named-content>
              </kwd><kwd>
                <named-content content-type="family">Braconidae</named-content>
              </kwd></kwd-group><mixed-citation publication-type="journal"><person-group><name><surname>Belokobylskij</surname><given-names>Sergey A.</given-names></name><name><surname>Ku</surname><given-names>Deokseo</given-names></name><name><surname>Chen</surname><given-names>Xue-xin</given-names></name></person-group><article-title>﻿Review of the genus <italic><tp:taxon-name><tp:taxon-name-part taxon-name-part-type="genus" reg="Paradelius">Paradelius</tp:taxon-name-part></tp:taxon-name></italic> De Saeger, 1942 of East Asia (<tp:taxon-name><tp:taxon-name-part taxon-name-part-type="order">Hymenoptera</tp:taxon-name-part></tp:taxon-name>, <tp:taxon-name><tp:taxon-name-part taxon-name-part-type="family">Braconidae</tp:taxon-name-part></tp:taxon-name>, <tp:taxon-name><tp:taxon-name-part taxon-name-part-type="subfamily">Cheloninae</tp:taxon-name-part></tp:taxon-name>, <tp:taxon-name><tp:taxon-name-part taxon-name-part-type="tribe">Adeliini</tp:taxon-name-part></tp:taxon-name>) with the description of a new species from South Korea</article-title><source>Zookeys</source><day>07</day><month>06</month><year>2024</year><volume>1204</volume><fpage>261</fpage><lpage>299</lpage><pub-id pub-id-type="doi">10.3897/zookeys.1204.123909</pub-id></mixed-citation></tp:treatment-meta><tp:nomenclature><label>﻿</label><tp:taxon-name><object-id xmlns:xlink="http://www.w3.org/1999/xlink" content-type="arpha" xlink:type="simple">FC09D618-26F2-564C-87DD-2AA28CF219C3</object-id><tp:taxon-name-part taxon-name-part-type="genus" reg="Paradelius">Paradelius</tp:taxon-name-part> (<tp:taxon-name-part taxon-name-part-type="subgenus" reg="Sinadelius">Sinadelius</tp:taxon-name-part>) <tp:taxon-name-part taxon-name-part-type="species" reg="guangxiensis">guangxiensis</tp:taxon-name-part></tp:taxon-name><tp:taxon-authority>(He &amp; Chen, 2000)</tp:taxon-authority><tp:taxon-status xmlns:xlink="http://www.w3.org/1999/xlink" xlink:type="simple">comb. nov.</tp:taxon-status><xref ref-type="fig" rid="F9">Figs 9</xref><xref ref-type="fig" rid="F12">, 12A</xref><tp:nomenclature-citation-list><tp:nomenclature-citation><tp:taxon-name>
                  <tp:taxon-name-part taxon-name-part-type="genus" reg="Sinadelius">Sinadelius</tp:taxon-name-part>
                  <tp:taxon-name-part taxon-name-part-type="species" reg="guangxiensis">guangxiensis</tp:taxon-name-part>
                </tp:taxon-name><comment>He &amp; Chen in <xref ref-type="bibr" rid="B8">He et al. 2000</xref>: 682; <xref ref-type="bibr" rid="B21">Yu et al. 2016</xref>.</comment></tp:nomenclature-citation></tp:nomenclature-citation-list></tp:nomenclature><tp:treatment-sec sec-type="material" id="SECID0ESABI"><title>Material examined.</title><p>China: Guangxi, Longzhou, Nonggang, 20.V. 1985 (He Junhua col.), No. 824419, 1 female (<abbrev xmlns:xlink="http://www.w3.org/1999/xlink" xlink:title="holotype" id="ABBRID0EYABI" xlink:type="simple">HT</abbrev>) (<named-content xmlns:xlink="http://www.w3.org/1999/xlink" content-type="dwc:institutional_code" xlink:title="Parasitoid Hymenoptera Collection of the Institute of Insect Sciences, Zhejiang University, Hangzhou, China" xlink:href="http://grbio.org/institution/zhejiang-university" xlink:type="simple">ZJUH</named-content>); same label as in holotype, 1 female (<abbrev xmlns:xlink="http://www.w3.org/1999/xlink" xlink:title="paratype" id="ABBRID0EBBBI" xlink:type="simple">PT</abbrev>) (<named-content xmlns:xlink="http://www.w3.org/1999/xlink" content-type="dwc:institutional_code" xlink:title="Parasitoid Hymenoptera Collection of the Institute of Insect Sciences, Zhejiang University, Hangzhou, China" xlink:href="http://grbio.org/institution/zhejiang-university" xlink:type="simple">ZJUH</named-content>).</p></tp:treatment-sec><tp:treatment-sec sec-type="description" id="SECID0EKBBI"><title>Description.</title><p><bold>Female</bold>. Body length 1.8 mm; fore wing length 1.8 mm.</p><p><bold><italic>Head</italic></bold>. Head 1.9× wider than its medial length (dorsal view), 1.2× wider than mesoscutum. Occiput weakly concave. Head behind eyes distinctly evenly roundly narrowed; transverse diameter of eye ~ 2.5× larger than length of temple (dorsal view). Ocelli arranged in triangle with base 1.5× its sides. POL ~ 2.0× Od, 0.9× OOL. Eye large, 1.5× as high as broad. Malar space ~0.5× basal width of mandible, 0.1× height of eye. Face weakly convex, width of face 1.2× its median height, 0.9× height of eye. Tentorial pits distinct, distance between pits 1.3× distance from pit to eye. Clypeus rather high and convex, its width 2.2× median height, 0.8× width of face; its ventral margin almost straight medially. Head distinctly roundly narrowed below eyes (front view).</p><p><bold><italic>Antenna</italic></bold>. Antenna 22-segmented, weakly thickened, weakly setiform, with elongated medial segments. Scape ~ 2.0× longer than wide. First flagellar segment 3.3× longer than its apical width, 1.8× longer than second segment.</p><p><bold><italic>Mesosoma</italic></bold>. Mesosoma 1.7× longer than maximum height. Mesoscutum highly and convex-curvedly elevated above pronotum (lateral view), ~ 2.0× as wide as its medial length (dorsal view). Prescutellar depression (scutellar sulcus) shallow, straight, with distinct numerous carinae. Scutellum almost as long as anterior width. Prepectal carina not visible laterally. Precoxal sulcus distinct, narrow, short, oblique, crenulate.</p><p><bold><italic>Wings</italic></bold>. Fore wing ~ 3.0× longer than maximum width. Pterostigma ~ 2.0× longer than its maximum width. Radial vein (r) arising from distal 0.2 of pterostigma; radiomedial vein (2-SR) arising almost from middle of pterostigma and strongly separated from radial vein (r). Present only single and evenly curved abscissa of radial vein (r), which finely sclerotised in basal 0.25 and desclerotised on remaining part, reaching as track distal margin of wing. Radial (marginal) cell weakly shortened, 3.0× longer than its maximum width. Sclerotised part of metacarp (1-R1) relatively long, faintly pigmented, 0.6× as long as pterostigma. First radiomedial vein (2-SR) weakly curved, sclerotised and brown, ~ 4.3× longer than recurrent vein (m-cu). Recurrent vein (m-cu) weakly postfurcal to first radiomedial vein (2-SR), posteriorly subparallel posteriorly with basal vein (1-M). Discoidal (discal) cell broadly sessile anteriorly, 1.4× longer than its maximum width. Nervulus (cu-a) perpendicular to longitudinal anal vein (1-1A), postfurcal, distance between basal vein (1-M) and nervulus (cu-a) 0.6× nervulus (cu-a) length. Hind wing ~ 3.6× longer than maximum width. First abscissa of mediocubital vein (M+CU) 1.8× longer than second abscissa (1-M).</p><p><bold><italic>Legs</italic></bold>. Hind femur ~ 3.5× longer than maximum width. Hind tibia claviform, distinctly widened distally. 4.8× longer than maximum width, 0.8× as wide as hind femur. Hind tarsus ~ 0.9× as long as hind tibia, its basitarsus 0.8× as long as second–fifth segments combined. Second segment of hind tarsus 0.35× as long as basitarsus.</p><p><bold><italic>Metasoma</italic></bold>. Metasoma approximately as long as mesosoma. All tergites rather distinctly sclerotised. First tergite with weak and thick spiracular tubercles, strongly widened from base to spiracular tubercles situated submedially on tergi­te, then almost subparallel-sided towards posterior margin of tergite. First suture distinct, rather deep, weakly curved, densely crenulate. Medial length of first tergi­te 0.5× its maximum width at level of spiracles, 0.6× as long as second tergite. Second suture present, but very fine and almost straight. Second tergite 1.4× longer than third tergite. Length of first to third tergites combined 0.9× their maximum width. Third tergite almost straight on posterior margin. Ovipositor sheaths weakly thickened, short, 0.4× as long as first–third tergites combined.</p><p><bold><italic>Sculpture</italic></bold>. Vertex densely and small punctate-reticulate; face distinctly transverse striate, with reticulation between striae, laterally below partly almost smooth; clypeus finely rugulose to smooth. Mesoscutum entirely densely punctate, smooth between punctulae, without very dense punctation in its medioposterior area. Scutellum widely smooth and with small sparse punctulae. Mesopleuron almost entirely smooth. Propodeum with distinct and strongly curved submedial transverse keel, without areola, with wide and narrow petiolate area posteriorly; anterolateral areas distinctly delineated by carinae, almost smooth and with punctation, weakly reticulate marginally; propodeum mainly sparsely and rather finely rugose-reticulate. First tergite entirely distinctly rugose-reticulate. Second tergite entirely smooth. Remaining tergites smooth.</p><p><bold><italic>Colour</italic></bold>. Body pale reddish brown or yellowish brown; second and basal one–third of third tergites pale yellow. Antenna mainly pale reddish brown, infuscate towards apex. Palpi yellow. Legs mainly yellow or pale brown, hind tibia and tarsus faintly darkened. Wing mainly subhyaline, with infuscation below pterostigma. Pterostigma and parastigma brown, most veins pale brown, first radiomedial vein (2-SR) brown.</p><p><bold>Male</bold>. Unknown.</p></tp:treatment-sec><tp:treatment-sec sec-type="distribution" id="SECID0EODBI"><title>Distribution.</title><p>China (Guangxi Autonomous Region).</p></tp:treatment-sec><tp:treatment-sec><!--Section generated to contain objects referenced in tp:taxon-treatment.--><fig id="F9" position="float" orientation="portrait"><object-id xmlns:xlink="http://www.w3.org/1999/xlink" content-type="doi" xlink:type="simple">10.3897/zookeys.1204.123909.figure9</object-id><object-id xmlns:xlink="http://www.w3.org/1999/xlink" content-type="arpha" xlink:type="simple">FFBD5461-42E0-5AAC-8BB4-A84547743AD0</object-id><label>Figure 9.</label><caption><p><tp:taxon-name><tp:taxon-name-part taxon-name-part-type="genus" reg="Paradelius">Paradelius</tp:taxon-name-part> (<tp:taxon-name-part taxon-name-part-type="subgenus" reg="Sinadelius">Sinadelius</tp:taxon-name-part>) <tp:taxon-name-part taxon-name-part-type="species" reg="guangxiensis">guangxiensis</tp:taxon-name-part></tp:taxon-name> (He &amp; Chen, 2000), comb. nov. (female, holotype) <bold>A</bold> habitus, lateral view <bold>B</bold> head and base of antenna, front view <bold>C</bold> head, dorsal view <bold>D</bold> head, mesosoma and base of metasoma, dorsal view <bold>E</bold> head and mesosoma, lateral view <bold>F</bold> wings <bold>G</bold> metasoma and hind leg, lateral view.</p></caption><graphic xmlns:xlink="http://www.w3.org/1999/xlink" xlink:href="zookeys-1204-261_article-123909__-g009.jpg" position="float" orientation="portrait" xlink:type="simple" id="oo_1064691.jpg"><uri content-type="original_file" xlink:type="simple">https://binary.pensoft.net/fig/1064691</uri></graphic></fig><fig id="F12" position="float" orientation="portrait"><object-id xmlns:xlink="http://www.w3.org/1999/xlink" content-type="doi" xlink:type="simple">10.3897/zookeys.1204.123909.figure12</object-id><object-id xmlns:xlink="http://www.w3.org/1999/xlink" content-type="arpha" xlink:type="simple">E0518C62-1D5D-5966-A82C-1F534A4C02BD</object-id><label>Figure 12.</label><caption><p>Fore wings. <bold>A</bold><tp:taxon-name><tp:taxon-name-part taxon-name-part-type="genus" reg="Paradelius">Paradelius</tp:taxon-name-part> (<tp:taxon-name-part taxon-name-part-type="subgenus" reg="Sinadelius">Sinadelius</tp:taxon-name-part>) <tp:taxon-name-part taxon-name-part-type="species" reg="guangxiensis">guangxiensis</tp:taxon-name-part></tp:taxon-name> (He &amp; Chen) <bold>B</bold><tp:taxon-name><tp:taxon-name-part taxon-name-part-type="genus" reg="Paradelius">P.</tp:taxon-name-part> (<tp:taxon-name-part taxon-name-part-type="subgenus" reg="Sinadelius">S.</tp:taxon-name-part>) <tp:taxon-name-part taxon-name-part-type="species" reg="nigricans">nigricans</tp:taxon-name-part></tp:taxon-name> (He &amp; Chen) <bold>C</bold><tp:taxon-name><tp:taxon-name-part taxon-name-part-type="genus" reg="Paradelius">P.</tp:taxon-name-part> (<tp:taxon-name-part taxon-name-part-type="subgenus" reg="Sinadelius">S.</tp:taxon-name-part>) <tp:taxon-name-part taxon-name-part-type="species" reg="ussuriensis">ussuriensis</tp:taxon-name-part></tp:taxon-name> Belokobylskij.</p></caption><graphic xmlns:xlink="http://www.w3.org/1999/xlink" xlink:href="zookeys-1204-261_article-123909__-g012.jpg" position="float" orientation="portrait" xlink:type="simple" id="oo_1064694.jpg"><uri content-type="original_file" xlink:type="simple">https://binary.pensoft.net/fig/1064694</uri></graphic></fig></tp:treatment-sec><ref-list><ref id="B8"><mixed-citation xmlns:xlink="http://www.w3.org/1999/xlink" xlink:type="simple"><person-group><name name-style="western"><surname>He</surname><given-names>JH</given-names></name><name name-style="western"><surname>Chen</surname><given-names>XX</given-names></name><name name-style="western"><surname>Ma</surname><given-names>Y</given-names></name></person-group> (<year>2000</year>) <source><tp:taxon-name><tp:taxon-name-part taxon-name-part-type="order">Hymenoptera</tp:taxon-name-part></tp:taxon-name>, <tp:taxon-name><tp:taxon-name-part taxon-name-part-type="family">Braconidae</tp:taxon-name-part></tp:taxon-name>. Fauna Sinica. <tp:taxon-name><tp:taxon-name-part taxon-name-part-type="class">Insecta</tp:taxon-name-part></tp:taxon-name>, Vol. 18.</source><publisher-name>Science Press</publisher-name>, <publisher-loc>Beijing</publisher-loc>, <size units="page">757 pp</size>.</mixed-citation></ref><ref id="B21"><mixed-citation xmlns:xlink="http://www.w3.org/1999/xlink" xlink:type="simple"><person-group><name name-style="western"><surname>Yu</surname><given-names>DS</given-names></name><name name-style="western"><surname>van Achterberg</surname><given-names>C</given-names></name><name name-style="western"><surname>Horstmann</surname><given-names>K</given-names></name></person-group> (<year>2016</year>) Taxapad 2016. <tp:taxon-name><tp:taxon-name-part taxon-name-part-type="superfamily">Ichneumonoidea</tp:taxon-name-part></tp:taxon-name> 2015. Nepean, Ottawa, Ontario. [Database on flash-drive]</mixed-citation></ref></ref-list></tp:taxon-treatment>
