# Supplementary material for: ﻿Review of the genus Paradelius De Saeger, 1942 of East Asia (Hymenoptera, Braconidae, Cheloninae, Adeliini) with the description of a new species from South Korea
Source: Zookeys. 2024 Jun 7;1204:261–99. doi: 10.3897/zookeys.1204.123909 (PMC11179094; doi:10.3897/zookeys.1204.123909)
Supplement: XML Treatment for Paradelius (Sinadelius) nigricans [file zookeys.1204.123909-treatment11.xml]

<!DOCTYPE tp:taxon-treatment
  PUBLIC "-//TaxonX//DTD Taxonomic Treatment Publishing DTD v0 20100105//EN" "tax-treatment-NSO.dtd">
<tp:taxon-treatment xmlns:tp="http://www.plazi.org/taxpub"><tp:treatment-meta><kwd-group><label>Taxon classification</label><kwd>
                <named-content content-type="kingdom">Animalia</named-content>
              </kwd><kwd>
                <named-content content-type="order">Hymenoptera</named-content>
              </kwd><kwd>
                <named-content content-type="family">Braconidae</named-content>
              </kwd></kwd-group><mixed-citation publication-type="journal"><person-group><name><surname>Belokobylskij</surname><given-names>Sergey A.</given-names></name><name><surname>Ku</surname><given-names>Deokseo</given-names></name><name><surname>Chen</surname><given-names>Xue-xin</given-names></name></person-group><article-title>﻿Review of the genus <italic><tp:taxon-name><tp:taxon-name-part taxon-name-part-type="genus" reg="Paradelius">Paradelius</tp:taxon-name-part></tp:taxon-name></italic> De Saeger, 1942 of East Asia (<tp:taxon-name><tp:taxon-name-part taxon-name-part-type="order">Hymenoptera</tp:taxon-name-part></tp:taxon-name>, <tp:taxon-name><tp:taxon-name-part taxon-name-part-type="family">Braconidae</tp:taxon-name-part></tp:taxon-name>, <tp:taxon-name><tp:taxon-name-part taxon-name-part-type="subfamily">Cheloninae</tp:taxon-name-part></tp:taxon-name>, <tp:taxon-name><tp:taxon-name-part taxon-name-part-type="tribe">Adeliini</tp:taxon-name-part></tp:taxon-name>) with the description of a new species from South Korea</article-title><source>Zookeys</source><day>07</day><month>06</month><year>2024</year><volume>1204</volume><fpage>261</fpage><lpage>299</lpage><pub-id pub-id-type="doi">10.3897/zookeys.1204.123909</pub-id></mixed-citation></tp:treatment-meta><tp:nomenclature><label>﻿</label><tp:taxon-name><object-id xmlns:xlink="http://www.w3.org/1999/xlink" content-type="arpha" xlink:type="simple">F5E9D0C6-0234-555B-98A6-0B9F6BA81014</object-id><tp:taxon-name-part taxon-name-part-type="genus" reg="Paradelius">Paradelius</tp:taxon-name-part> (<tp:taxon-name-part taxon-name-part-type="subgenus" reg="Sinadelius">Sinadelius</tp:taxon-name-part>) <tp:taxon-name-part taxon-name-part-type="species" reg="nigricans">nigricans</tp:taxon-name-part></tp:taxon-name><tp:taxon-authority>(He &amp; Chen, 2000)</tp:taxon-authority><tp:taxon-status xmlns:xlink="http://www.w3.org/1999/xlink" xlink:type="simple">comb. nov.</tp:taxon-status><xref ref-type="fig" rid="F10">Figs 10</xref><xref ref-type="fig" rid="F12">, 12B</xref><tp:nomenclature-citation-list><tp:nomenclature-citation><tp:taxon-name>
                  <tp:taxon-name-part taxon-name-part-type="genus" reg="Sinadelius">Sinadelius</tp:taxon-name-part>
                  <tp:taxon-name-part taxon-name-part-type="species" reg="nigricans">nigricans</tp:taxon-name-part>
                </tp:taxon-name><comment>He &amp; Chen in <xref ref-type="bibr" rid="B8">He et al. 2000</xref>: 682; <xref ref-type="bibr" rid="B21">Yu et al. 2016</xref>.</comment></tp:nomenclature-citation></tp:nomenclature-citation-list></tp:nomenclature><tp:treatment-sec sec-type="material" id="SECID0E1FBI"><title>Material examined.</title><p>China: Liaoning, Shenyang, Dongling, 21.VI.1994 (Lou Juxian col.), No. 947731, 1 male (<abbrev xmlns:xlink="http://www.w3.org/1999/xlink" xlink:title="holotype" id="ABBRID0EAGBI" xlink:type="simple">HT</abbrev>) (<named-content xmlns:xlink="http://www.w3.org/1999/xlink" content-type="dwc:institutional_code" xlink:title="Parasitoid Hymenoptera Collection of the Institute of Insect Sciences, Zhejiang University, Hangzhou, China" xlink:href="http://grbio.org/institution/zhejiang-university" xlink:type="simple">ZJUH</named-content>).</p></tp:treatment-sec><tp:treatment-sec sec-type="description" id="SECID0EJGBI"><title>Description.</title><p><bold>Male</bold>. Body length 2.4 mm; fore wing length 2.1 mm.</p><p><bold><italic>Head</italic></bold>. Head 1.7× wider than its medial length (dorsal view), 1.1× wider than mesoscutum. Occiput weakly concave. Head behind eyes evenly roundly narrowed; transverse diameter of eye 1.5× larger than length of temple (dorsal view). Ocelli arranged in triangle with base 1.2× its sides. POL 2.5× Od, 0.8× OOL. Eye 1.3× as high as broad. Malar space ~ 0.7× basal width of mandible, 0.2× height of eye. Face weakly convex, width of face 1.5× its median height, ~ 1.1× height of eye. Tentorial pits distinct, distance between pits 1.4× distance from pit to eye. Clypeus rather low and distinctly convex, its width 2.3× median height, 0.7× width of face; its ventral margin almost straight. Head distinctly roundly narrowed below eyes (front view).</p><fig id="F10" position="float" orientation="portrait"><object-id xmlns:xlink="http://www.w3.org/1999/xlink" content-type="doi" xlink:type="simple">10.3897/zookeys.1204.123909.figure10</object-id><object-id xmlns:xlink="http://www.w3.org/1999/xlink" content-type="arpha" xlink:type="simple">5C2F994C-A26D-5AAB-B179-353B209630FF</object-id><label>Figure 10.</label><caption><p><tp:taxon-name><tp:taxon-name-part taxon-name-part-type="genus" reg="Paradelius">Paradelius</tp:taxon-name-part> (<tp:taxon-name-part taxon-name-part-type="subgenus" reg="Sinadelius">Sinadelius</tp:taxon-name-part>) <tp:taxon-name-part taxon-name-part-type="species" reg="nigricans">nigricans</tp:taxon-name-part></tp:taxon-name> (He &amp; Chen, 2000), comb. nov. (male, holotype) <bold>A</bold> habitus, lateral view <bold>B</bold> head, front view <bold>C</bold> head, dorsal view <bold>D</bold> mesosoma, dorsal view <bold>E</bold> mesosoma, lateral view <bold>F</bold> propodeum and metasoma, dorsal view <bold>G</bold> propodeum and metasoma, lateral view <bold>H</bold> wings.</p></caption><graphic xmlns:xlink="http://www.w3.org/1999/xlink" xlink:href="zookeys-1204-261_article-123909__-g010.jpg" position="float" orientation="portrait" xlink:type="simple" id="oo_1064692.jpg"><uri content-type="original_file" xlink:type="simple">https://binary.pensoft.net/fig/1064692</uri></graphic></fig><p><bold><italic>Antenna</italic></bold>. Antenna 22-segmented, weakly thickened, weakly setiform, with medial segments elongated. Scape ~ 2.0× longer than wide. First flagellar segment 3.3× longer than its apical width, 1.5× longer than second segment. Tenth segment ~ 2.0× longer than its maximum width. Subapical segment 1.6× longer than its width.</p><p><bold><italic>Mesosoma</italic></bold>. Mesosoma 1.7× longer than maximum height. Mesoscutum highly and convex-curvedly elevated above pronotum (lateral view), 2.0× as wide as its medial length (dorsal view). Prescutellar depression (scutellar sulcus) shallow, straight, with distinct numerous carinae. Scutellum 1.1× as long as anterior width. Prepectal carina almost not visible laterally. Precoxal sulcus distinct, narrow, long, curved, distinctly crenulate.</p><p><bold><italic>Wings</italic></bold>. Fore wing ~ 3.0× longer than maximum width. Pterostigma 3.2× longer than its maximum width. Radial vein (r) arising from distal 0.2 of pterostigma; radiomedial vein (2-SR) arising weakly behind middle of pterostigma and strongly separated from radial vein (r). Present only single and evenly curved abscissa of radial vein (r), which distinctly sclerotised in basal 0.25 and desclerotised on remaining part, reaching as track distal margin of wing. Radial (marginal) cell shortened, 3.2× longer than its maximum width. Sclerotised part of metacarp (1-R1) relatively long, faintly pigmented, 0.7× as long as pterostigma. First radiomedial vein (2-SR) sclerotised and brown, 4.5× longer than short recurrent vein (m-cu). Recurrent vein (m-cu) subinterstitial to first radiomedial vein (2-SR), approximately as long as sclerotised part of second medial abscissa (2-SR+M), posteriorly divergent with basal vein (1-M). Discoidal (discal) cell broadly sessile anteriorly, 1.5× longer than its maximum width. Nervulus (cu-a) perpendicular to longitudinal anal vein (1-1A), postfurcal, distance between basal vein (1-M) and nervulus (cu-a) 0.4× nervulus (cu-a) length. Hind wing ~ 4.0× longer than maximum width. First abscissa of mediocubital vein (M+CU) ~ 2.0× longer than second abscissa (1-M).</p><p><bold><italic>Legs</italic></bold>. Hind coxa long, ~ 2.0× longer than maximum width. Hind femur 3.7× longer than maximum width. Hind tibia claviform, distinctly widened distally.</p><p><bold><italic>Metasoma</italic></bold>. Metasoma approximately as long as mesosoma. All tergites distinctly sclerotised. First tergite with distinct and thick spiracular tubercles, strongly widened from base to spiracular tubercles situated almost in middle of tergite, then weakly narrowed towards posterior margin of tergite. First suture distinct, rather wide, curved, densely crenulate. Medial length of first tergite 0.4× its maximum width at level of spiracles, 0.7× as long as second tergite. Second suture present, but very fine and almost straight. Second tergite 1.3× longer than third tergite. Length of first to third tergites combined approximately equal to their maximum width. Third tergite straight on posterior margin.</p><p><bold><italic>Sculpture</italic></bold>. Vertex densely and small punctate-reticulate, frons with additional granulation; face densely rugose-reticulate, below laterally almost smooth; clypeus finely rugulose to smooth in upper half and rugose-reticulate in lower half. Mesoscutum entirely densely punctate and smooth between punctulae, without very dense punctation in its medioposterior area. Scutellum widely smooth and with small sparse punctulae. Mesopleuron almost entirely smooth, with fine and sparse punctulae upper precoxal sulcus; metapleuron mainly smooth, narrowly areolate-rugose along its margins. Propodeum with fine submedial transverse keel, with narrow subtriangular areola delineated by carinae, and with wide and narrow petiolate area posteriorly; anterolateral areas distinctly delineated by carinae, almost smooth medially and reticulate marginally; propodeum mainly rugose-reticulate. First tergite entirely coarsely rugose-reticulate, with transverse subbasal carina. Second tergite mainly smooth, only rugose in basal 0.1. Remaining tergites entirely smooth.</p><p><bold><italic>Colour</italic></bold>. Head reddish brown; mesosoma mainly dark reddish brown to black; metasoma reddish brown or faintly paler, its first tergite almost black. Antenna mainly dark brown, scape reddish brown. Palpi pale brown. Legs mainly yellow or pale brown, hind tibia and tarsus almost entirely dark reddish brown. Wing entirely infuscate, without dark bands. Pterostigma and parastigma brown, most veins of fore wing brown to pale brown.</p><p><bold>Female</bold>. Unknown.</p></tp:treatment-sec><tp:treatment-sec sec-type="distribution" id="SECID0EYJBI"><title>Distribution.</title><p>China (Liaoning Province).</p></tp:treatment-sec><tp:treatment-sec><!--Section generated to contain objects referenced in tp:taxon-treatment.--><fig id="F12" position="float" orientation="portrait"><object-id xmlns:xlink="http://www.w3.org/1999/xlink" content-type="doi" xlink:type="simple">10.3897/zookeys.1204.123909.figure12</object-id><object-id xmlns:xlink="http://www.w3.org/1999/xlink" content-type="arpha" xlink:type="simple">E0518C62-1D5D-5966-A82C-1F534A4C02BD</object-id><label>Figure 12.</label><caption><p>Fore wings. <bold>A</bold><tp:taxon-name><tp:taxon-name-part taxon-name-part-type="genus" reg="Paradelius">Paradelius</tp:taxon-name-part> (<tp:taxon-name-part taxon-name-part-type="subgenus" reg="Sinadelius">Sinadelius</tp:taxon-name-part>) <tp:taxon-name-part taxon-name-part-type="species" reg="guangxiensis">guangxiensis</tp:taxon-name-part></tp:taxon-name> (He &amp; Chen) <bold>B</bold><tp:taxon-name><tp:taxon-name-part taxon-name-part-type="genus" reg="Paradelius">P.</tp:taxon-name-part> (<tp:taxon-name-part taxon-name-part-type="subgenus" reg="Sinadelius">S.</tp:taxon-name-part>) <tp:taxon-name-part taxon-name-part-type="species" reg="nigricans">nigricans</tp:taxon-name-part></tp:taxon-name> (He &amp; Chen) <bold>C</bold><tp:taxon-name><tp:taxon-name-part taxon-name-part-type="genus" reg="Paradelius">P.</tp:taxon-name-part> (<tp:taxon-name-part taxon-name-part-type="subgenus" reg="Sinadelius">S.</tp:taxon-name-part>) <tp:taxon-name-part taxon-name-part-type="species" reg="ussuriensis">ussuriensis</tp:taxon-name-part></tp:taxon-name> Belokobylskij.</p></caption><graphic xmlns:xlink="http://www.w3.org/1999/xlink" xlink:href="zookeys-1204-261_article-123909__-g012.jpg" position="float" orientation="portrait" xlink:type="simple" id="oo_1064694.jpg"><uri content-type="original_file" xlink:type="simple">https://binary.pensoft.net/fig/1064694</uri></graphic></fig></tp:treatment-sec><ref-list><ref id="B8"><mixed-citation xmlns:xlink="http://www.w3.org/1999/xlink" xlink:type="simple"><person-group><name name-style="western"><surname>He</surname><given-names>JH</given-names></name><name name-style="western"><surname>Chen</surname><given-names>XX</given-names></name><name name-style="western"><surname>Ma</surname><given-names>Y</given-names></name></person-group> (<year>2000</year>) <source><tp:taxon-name><tp:taxon-name-part taxon-name-part-type="order">Hymenoptera</tp:taxon-name-part></tp:taxon-name>, <tp:taxon-name><tp:taxon-name-part taxon-name-part-type="family">Braconidae</tp:taxon-name-part></tp:taxon-name>. Fauna Sinica. <tp:taxon-name><tp:taxon-name-part taxon-name-part-type="class">Insecta</tp:taxon-name-part></tp:taxon-name>, Vol. 18.</source><publisher-name>Science Press</publisher-name>, <publisher-loc>Beijing</publisher-loc>, <size units="page">757 pp</size>.</mixed-citation></ref><ref id="B21"><mixed-citation xmlns:xlink="http://www.w3.org/1999/xlink" xlink:type="simple"><person-group><name name-style="western"><surname>Yu</surname><given-names>DS</given-names></name><name name-style="western"><surname>van Achterberg</surname><given-names>C</given-names></name><name name-style="western"><surname>Horstmann</surname><given-names>K</given-names></name></person-group> (<year>2016</year>) Taxapad 2016. <tp:taxon-name><tp:taxon-name-part taxon-name-part-type="superfamily">Ichneumonoidea</tp:taxon-name-part></tp:taxon-name> 2015. Nepean, Ottawa, Ontario. [Database on flash-drive]</mixed-citation></ref></ref-list></tp:taxon-treatment>
