# Supplementary material for: ﻿Review of the genus Paradelius De Saeger, 1942 of East Asia (Hymenoptera, Braconidae, Cheloninae, Adeliini) with the description of a new species from South Korea
Source: Zookeys. 2024 Jun 7;1204:261–99. doi: 10.3897/zookeys.1204.123909 (PMC11179094; doi:10.3897/zookeys.1204.123909)
Supplement: XML Treatment for Paradelius (Sinadelius) ussuriensis [file zookeys.1204.123909-treatment12.xml]

<!DOCTYPE tp:taxon-treatment
  PUBLIC "-//TaxonX//DTD Taxonomic Treatment Publishing DTD v0 20100105//EN" "tax-treatment-NSO.dtd">
<tp:taxon-treatment xmlns:tp="http://www.plazi.org/taxpub"><tp:treatment-meta><kwd-group><label>Taxon classification</label><kwd>
                <named-content content-type="kingdom">Animalia</named-content>
              </kwd><kwd>
                <named-content content-type="order">Hymenoptera</named-content>
              </kwd><kwd>
                <named-content content-type="family">Braconidae</named-content>
              </kwd></kwd-group><mixed-citation publication-type="journal"><person-group><name><surname>Belokobylskij</surname><given-names>Sergey A.</given-names></name><name><surname>Ku</surname><given-names>Deokseo</given-names></name><name><surname>Chen</surname><given-names>Xue-xin</given-names></name></person-group><article-title>﻿Review of the genus <italic><tp:taxon-name><tp:taxon-name-part taxon-name-part-type="genus" reg="Paradelius">Paradelius</tp:taxon-name-part></tp:taxon-name></italic> De Saeger, 1942 of East Asia (<tp:taxon-name><tp:taxon-name-part taxon-name-part-type="order">Hymenoptera</tp:taxon-name-part></tp:taxon-name>, <tp:taxon-name><tp:taxon-name-part taxon-name-part-type="family">Braconidae</tp:taxon-name-part></tp:taxon-name>, <tp:taxon-name><tp:taxon-name-part taxon-name-part-type="subfamily">Cheloninae</tp:taxon-name-part></tp:taxon-name>, <tp:taxon-name><tp:taxon-name-part taxon-name-part-type="tribe">Adeliini</tp:taxon-name-part></tp:taxon-name>) with the description of a new species from South Korea</article-title><source>Zookeys</source><day>07</day><month>06</month><year>2024</year><volume>1204</volume><fpage>261</fpage><lpage>299</lpage><pub-id pub-id-type="doi">10.3897/zookeys.1204.123909</pub-id></mixed-citation></tp:treatment-meta><tp:nomenclature><label>﻿</label><tp:taxon-name><object-id xmlns:xlink="http://www.w3.org/1999/xlink" content-type="arpha" xlink:type="simple">C0A76591-1609-57F0-B702-9C2C8F42942E</object-id><tp:taxon-name-part taxon-name-part-type="genus" reg="Paradelius">Paradelius</tp:taxon-name-part> (<tp:taxon-name-part taxon-name-part-type="subgenus" reg="Sinadelius">Sinadelius</tp:taxon-name-part>) <tp:taxon-name-part taxon-name-part-type="species" reg="ussuriensis">ussuriensis</tp:taxon-name-part></tp:taxon-name><tp:taxon-authority>Belokobylskij, 1988</tp:taxon-authority><xref ref-type="fig" rid="F11">Figs 11</xref><xref ref-type="fig" rid="F12">, 12C</xref><tp:nomenclature-citation-list><tp:nomenclature-citation><tp:taxon-name>
                  <tp:taxon-name-part taxon-name-part-type="genus" reg="Paradelius">Paradelius</tp:taxon-name-part>
                  <tp:taxon-name-part taxon-name-part-type="species" reg="ussuriensis">ussuriensis</tp:taxon-name-part>
                </tp:taxon-name><comment>Belokobylskij, 1988: 148; 1998: 556; <xref ref-type="bibr" rid="B21">Yu et al. 2016</xref>.</comment></tp:nomenclature-citation></tp:nomenclature-citation-list></tp:nomenclature><tp:treatment-sec sec-type="material" id="SECID0E6LBI"><title>Material examined.</title><p>Russia. Primorskiy Territory: “Primorskiy Territory, 15 km S of Partizansk, forest, 16 VII 1979, Belokobylskij [col.]”, “Holotype <italic><tp:taxon-name><tp:taxon-name-part taxon-name-part-type="genus" reg="Paradelius">Paradelius</tp:taxon-name-part><tp:taxon-name-part taxon-name-part-type="species" reg="ussuriensis">ussuriensis</tp:taxon-name-part></tp:taxon-name></italic> Belokobylskij”, 1 male (<abbrev xmlns:xlink="http://www.w3.org/1999/xlink" xlink:title="holotype" id="ABBRID0EQMBI" xlink:type="simple">HT</abbrev>); Vladivostok, Sanatornaya, forest, 26.VII.1984 (S. Belokobylskij), 1 male (<abbrev xmlns:xlink="http://www.w3.org/1999/xlink" xlink:title="paratype" id="ABBRID0EANBI" xlink:type="simple">PT</abbrev>); 10 km S of Partizansk, forest, 19.VII.1979 (S. Belokobylskij), 1 male (<abbrev xmlns:xlink="http://www.w3.org/1999/xlink" xlink:title="paratype" id="ABBRID0EQNBI" xlink:type="simple">PT</abbrev>); same locality, bushes, slopes, 11.VII.1996 (S. Belokobylskij), 2 males; 15 km S of Partizansk, forest, 17.VII.1979 (S. Belokobylskij), 1 male (<abbrev xmlns:xlink="http://www.w3.org/1999/xlink" xlink:title="paratype" id="ABBRID0EMOBI" xlink:type="simple">PT</abbrev>); 10 km NW of Partizansk, forest, 13.VII.1979 (S. Belokobylskij), 1 male (<abbrev xmlns:xlink="http://www.w3.org/1999/xlink" xlink:title="paratype" id="ABBRID0E3OBI" xlink:type="simple">PT</abbrev>); Lazovskiy Nature Reserve, 10 km SW of Sokolchi, 22 &amp; 24.VII.1993 (S. Belokobylskij), 1 male; Spassk-Dal’niy, clearing, 13 &amp; 17.VII.1991 (S. Belokobylskij), 1 female, 1 male; 20 km SE of Spassk-Dal’niy, forest, edge, 13 &amp; 17.VII.1995 (S. Belokobylskij), 1 female, 1 male; 50 km N of Ol’ga, mixed forest, 30.VIII.1979 (S. Belokobylskij), 1 male (<abbrev xmlns:xlink="http://www.w3.org/1999/xlink" xlink:title="paratype" id="ABBRID0EQQBI" xlink:type="simple">PT</abbrev>) (All in <named-content xmlns:xlink="http://www.w3.org/1999/xlink" content-type="dwc:institutional_code" xlink:title="the Zoological Institute of the Russian Academy of Sciences, St Petersburg, Russia" xlink:href="http://grbio.org/institution/zoological-institute-russian-academy-sciences" xlink:type="simple">ZISP</named-content>).</p></tp:treatment-sec><tp:treatment-sec sec-type="description" id="SECID0EZQBI"><title>Description.</title><p><bold>Female</bold>. Body length 2.4–2.5 mm; fore wing length 2.0–2.1 mm.</p><p><bold><italic>Head</italic></bold>. Head 1.8–2.0× wider than its medial length (dorsal view), 1.1–1.2× wider than mesoscutum. Occiput distinctly concave. Head behind eyes weakly convex in anterior half and roundly narrowed in posterior half; transverse diameter of eye 1.2–1.4× larger than length of temple (dorsal view). Ocelli arranged in triangle with base 1.3–1.5× its sides. POL 2.3–2.5× Od, 0.6–0.8× OOL. Eye 1.4–1.5× as high as broad. Malar space 0.6–0.8× basal width of mandible, 0.15–0.20× height of eye. Face almost flat, width of face 1.4–1.5× its median height, ~ 1.2× height of eye. Tentorial pits distinct, distance between pits 1.2–1.5× distance from pit to eye. Clypeus high and distinctly convex, its width 2.0–2.1× median height, 0.6–0.7× width of face; its ventral margin almost straight. Head distinctly roundly narrowed below eyes (front view).</p><fig id="F11" position="float" orientation="portrait"><object-id xmlns:xlink="http://www.w3.org/1999/xlink" content-type="doi" xlink:type="simple">10.3897/zookeys.1204.123909.figure11</object-id><object-id xmlns:xlink="http://www.w3.org/1999/xlink" content-type="arpha" xlink:type="simple">877686CA-AF31-5FCB-9912-DF08B98025B8</object-id><label>Figure 11.</label><caption><p><tp:taxon-name><tp:taxon-name-part taxon-name-part-type="genus" reg="Paradelius">Paradelius</tp:taxon-name-part> (<tp:taxon-name-part taxon-name-part-type="subgenus" reg="Sinadelius">Sinadelius</tp:taxon-name-part>) <tp:taxon-name-part taxon-name-part-type="species" reg="ussuriensis">ussuriensis</tp:taxon-name-part></tp:taxon-name> Belokobylskij, 1988 (male, holotype) <bold>A</bold> habitus, lateral view <bold>B</bold> head, front view <bold>C</bold> head, dorsal view <bold>D</bold> antenna <bold>E</bold> head and mesosoma, lateral view <bold>F</bold> mesosoma and base of metasoma, dorsal view <bold>G</bold> propodeum and metasoma, dorsal view <bold>H</bold> wings <bold>I</bold> hind leg.</p></caption><graphic xmlns:xlink="http://www.w3.org/1999/xlink" xlink:href="zookeys-1204-261_article-123909__-g011.jpg" position="float" orientation="portrait" xlink:type="simple" id="oo_1064693.jpg"><uri content-type="original_file" xlink:type="simple">https://binary.pensoft.net/fig/1064693</uri></graphic></fig><p><bold><italic>Antenna</italic></bold>. Antenna more than 20-segmented (missing apically), weakly thickened, weakly setiform, all its segments elongated. Scape 2.1–2.2× longer than wide. First flagellar segment 3.0–3.3× longer than its apical width, 1.3–1.6× longer than second segment. Tenth segment ~ 1.3× longer than its maximum width.</p><p><bold><italic>Mesosoma</italic></bold>. Mesosoma 1.4–1.5× longer than maximum height. Mesoscutum highly and convex-curvedly elevated above pronotum (lateral view), 1.5–1.7× as wide as its medial length (dorsal view). Prescutellar depression (scutellar sulcus) shallow, with distinct numerous carinae. Scutellum almost as long as anterior width. Prepectal carina not visible laterally. Precoxal sulcus distinct, narrow, short, curved, situated in middle of mesopleuron, rugose-reticulate.</p><p><bold><italic>Wings</italic></bold>. Fore wing 2.4–2.6× longer than maximum width. Pterostigma 2.1–2.3× longer than its maximum width. Radial vein (r) arising from distal 0.1–0.2 of pterostigma. Radiomedial vein (2-SR) arising almost from or weakly behind middle of pterostigma and strongly separated from radial vein (r). Present only single and evenly curved abscissa of radial vein (r), which weakly sclerotised in basal 0.2–0.3 and desclerotised on remaining part, reaching as track distal margin of wing. Radial (marginal) cell shortened, 2.8–3.0× longer than its maximum width. Sclerotised part of metacarp (1-R1) relatively short, faintly pigmen­ted, 0.5–0.6× as long as pterostigma. First radiomedial vein (2-SR) sclerotised, 3.6–4.5× longer than recurrent vein (m-cu). Recurrent vein (m-cu) postfurcal to first radiomedial vein (2-SR), approximately as long as sclerotised part of second medial abscissa (2-SR+M), posteriorly subparallel with basal vein (1-M). Discoidal (discal) cell broadly sessile anteriorly, 1.1–1.2× longer than its maximum width. Nervulus (cu-a) subperpendicular to longitudinal anal vein (1-1A), postfurcal, distance between basal vein (1-M) and nervulus (cu-a) 0.4–0.7× nervulus (cu-a) length. Hind wing 3.3× longer than maximum width. First abscissa of mediocubital vein (M+CU) ~ 2.0× longer than second abscissa (1-M).</p><fig id="F12" position="float" orientation="portrait"><object-id xmlns:xlink="http://www.w3.org/1999/xlink" content-type="doi" xlink:type="simple">10.3897/zookeys.1204.123909.figure12</object-id><object-id xmlns:xlink="http://www.w3.org/1999/xlink" content-type="arpha" xlink:type="simple">E0518C62-1D5D-5966-A82C-1F534A4C02BD</object-id><label>Figure 12.</label><caption><p>Fore wings. <bold>A</bold><tp:taxon-name><tp:taxon-name-part taxon-name-part-type="genus" reg="Paradelius">Paradelius</tp:taxon-name-part> (<tp:taxon-name-part taxon-name-part-type="subgenus" reg="Sinadelius">Sinadelius</tp:taxon-name-part>) <tp:taxon-name-part taxon-name-part-type="species" reg="guangxiensis">guangxiensis</tp:taxon-name-part></tp:taxon-name> (He &amp; Chen) <bold>B</bold><tp:taxon-name><tp:taxon-name-part taxon-name-part-type="genus" reg="Paradelius">P.</tp:taxon-name-part> (<tp:taxon-name-part taxon-name-part-type="subgenus" reg="Sinadelius">S.</tp:taxon-name-part>) <tp:taxon-name-part taxon-name-part-type="species" reg="nigricans">nigricans</tp:taxon-name-part></tp:taxon-name> (He &amp; Chen) <bold>C</bold><tp:taxon-name><tp:taxon-name-part taxon-name-part-type="genus" reg="Paradelius">P.</tp:taxon-name-part> (<tp:taxon-name-part taxon-name-part-type="subgenus" reg="Sinadelius">S.</tp:taxon-name-part>) <tp:taxon-name-part taxon-name-part-type="species" reg="ussuriensis">ussuriensis</tp:taxon-name-part></tp:taxon-name> Belokobylskij.</p></caption><graphic xmlns:xlink="http://www.w3.org/1999/xlink" xlink:href="zookeys-1204-261_article-123909__-g012.jpg" position="float" orientation="portrait" xlink:type="simple" id="oo_1064694.jpg"><uri content-type="original_file" xlink:type="simple">https://binary.pensoft.net/fig/1064694</uri></graphic></fig><p><bold><italic>Legs</italic></bold>. Hind coxa long and high, 1.5–1.7× longer than maximum width. Hind femur 3.3–3.5× longer than maximum width. Hind tibia claviform, 4.6–5.3× longer than maximum width, 0.7–0.8× as wide as hind femur; longest inner tibial spur 0.5–0.7× hind basitarsus length. Hind tarsus approximately as long as hind tibia, its basitarsus 0.6–0.7× as long as second–fifth segments combined. Second segment of hind tarsus 0.4× as long as basitarsus, 1.1× longer than fifth segments (without pretarsus).</p><p><bold><italic>Metasoma</italic></bold>. Metasoma approximately as long as mesosoma. All tergites distinctly sclerotised. First tergite with distinct and thick spiracular tubercles, strongly widened from base to spiracular tubercles in middle of tergite, then rather distinctly narrowed towards posterior margin of tergite. First suture rather distinct, narrow, curved, crenulate. Medial length of first tergite 0.5–0.7× its maximum width at level of spiracles, 0.7–0.8× as long as second tergite. Se­cond suture present, but very fine and almost straight. Second tergite 1.1–1.3× longer than third tergite. Length of first–third tergites combined ~ 1.1× their maximum width. Third tergite straight in posterior margin. Ovipositor sheaths thickened, short, 0.3–0.4× as long as first–third tergites combined.</p><p><bold><italic>Sculpture</italic></bold>. Head densely rugose-reticulate with punctation partly, vertex additionally with transverse striation laterally; clypeus entirely in dense punctation and smooth between punctures. Mesoscutum mainly rather densely punctate and smooth between punctulae, very densely punctate in subcircular area in its medioposterior half. Scutellum widely smooth with sparse punctulae. Mesopleuron almost entirely smooth, sometimes partly with sparse punctation; metapleuron mainly smooth, narrow areolate-rugose along its margins. Propodeum without or with fine submedial transverse keel, without or with wide areola delineated by carinae, widely densely rugulose-reticulate. First tergite entirely coarsely rugose-reticulate, with transverse subbasal carina. Second tergite mainly smooth, rugose-striate in basal 0.2–0.5. Remaining tergites entirely smooth.</p><p><bold><italic>Colour</italic></bold>. Body dark reddish brown to black, sometimes head anteriorly and around eye reddish brown, rarely metasoma laterally and ventrally reddish brown to pale reddish brown at least partly. Antenna mainly dark reddish brown, black in apical half, scape reddish brown. Palpi pale brown or pale reddish brown, darkened basally. Legs mainly yellow, hind tibia dorsally and hind tarsus reddish brown to dark reddish brown; hind tibial spurs pale brown. Wing faintly infuscate, without dark bands. Pterostigma and parastigma dark brown, most veins brown to pale brown.</p><p><bold>Male</bold>. Body length 2.4–2.6 mm; fore wing length 2.1–2.2 mm. Transverse diameter of eye 1.2–1.3× larger than length of temple (dorsal view). Antenna 22–23-segmented, subsetiform, all segments elongated. Tenth segment 1.8–1.9× longer than its maximum width. Penultimate segment 1.8–2.2× longer than its width, 0.8–0.9× as long as apical segment. Propodeum without submedial transverse keel and without areas delineated by carinae. Hind femur 3.4–3.7× longer than maximum width. Hind tibia distinctly claviform, 4.5–4.8× longer than maximum width, ~ 0.9× as wide as hind femur. Medial length of first tergite 0.6–0.7× its maximum width at level of spiracles, approximately as long as second tergite. Second tergite 1.3–1.5× longer than third tergite. Otherwise similar to female.</p></tp:treatment-sec><tp:treatment-sec sec-type="distribution" id="SECID0EHWBI"><title>Distribution.</title><p>Russia (Primorskiy Territory).</p></tp:treatment-sec><ref-list><ref id="B21"><mixed-citation xmlns:xlink="http://www.w3.org/1999/xlink" xlink:type="simple"><person-group><name name-style="western"><surname>Yu</surname><given-names>DS</given-names></name><name name-style="western"><surname>van Achterberg</surname><given-names>C</given-names></name><name name-style="western"><surname>Horstmann</surname><given-names>K</given-names></name></person-group> (<year>2016</year>) Taxapad 2016. <tp:taxon-name><tp:taxon-name-part taxon-name-part-type="superfamily">Ichneumonoidea</tp:taxon-name-part></tp:taxon-name> 2015. Nepean, Ottawa, Ontario. [Database on flash-drive]</mixed-citation></ref></ref-list></tp:taxon-treatment>
